# Supplementary material for: Somatically mutated ABL1 is an actionable and essential NSCLC survival gene
Source: EMBO Mol Med. 2016 Jan 12;8(2):105–16. doi: 10.15252/emmm.201505456 (PMC4734836; doi:10.15252/emmm.201505456)
Supplement: Supplementary file 3 — Dataset EV1 [file EMMM-8-105-s006.xlsx]

## Sheet: Legend
Dataset EV1.
Mutational profiles and copy number alterations for the panel of NSCLC cell lines.

## Sheet: H1915 mutations cBio
Gene	Mutation	Type	Allele_Freq	Copy Number	Cell Line
ABL1	R351W	Missense	1	ShallowDel	H1915
ACVR2B	R482W	Missense	0.54	Diploid	H1915
ADAMTS20	G983V	Missense	0.55	Diploid	H1915
ADGRB1	P629S	Missense	0.4	Diploid	H1915
ADGRG4	T283N	Missense	0.99	NA	H1915
ATN1	Q496_Q502del	Deletion	0.71	Gain	H1915
BCL11B	A233S	Missense	0.41	Diploid	H1915
DST	R3655P	Missense	0.11	Diploid	H1915
EPHA3	X52_splice	Splice Site	0.5	Diploid	H1915
FBN1	S352Y	Missense	1	Diploid	H1915
FBN2	V994A	Missense	1	Diploid	H1915
FERD3L	E80dup	Insertion	0.33	Diploid	H1915
GLI3	S850I	Missense	0.54	Diploid	H1915
GRB7	R83C	Missense	1	ShallowDel	H1915
GRIN2B	R1216L	Missense	0.48	Gain	H1915
HDAC4	K737Q	Missense	0.44	ShallowDel	H1915
HGF	K137N	Missense	0.51	Diploid	H1915
HRAS	Q61L	Missense	0.7	Gain	H1915
JAK1	I62V	Missense	0.54	Diploid	H1915
KCNH2	D466Y	Missense	0.65	Gain	H1915
KMT2C	A829D	Missense	0.11	Gain	H1915
LRP1B	D4517Y	Missense	0.22	Diploid	H1915
LRRK2	R1639T	Missense	0.36	Diploid	H1915
MYD88	S121C	Missense	0.67	Diploid	H1915
NCOA4	A227V	Missense	0.64	Gain	H1915
NOTCH4	L13_L16del	Deletion	0.5	ShallowDel	H1915
PDCD11	R1820Q	Missense	0.51	Diploid	H1915
PKN2	T402I	Missense	0.24	Amp	H1915
PRKDC	A199T	Missense	0.34	Diploid	H1915
RARA	P78L	Missense	0.11	ShallowDel	H1915
ROBO1	W384L	Missense	0.42	Diploid	H1915
RUNX1T1	A436V	Missense	0.57	Diploid	H1915
SKIL	Q662R	Missense	0.45	Diploid	H1915
SMG1	A2602T	Missense	0.47	Diploid	H1915
SNAPC4	S542del	Deletion	0.67	ShallowDel	H1915
TFG	A217S	Missense	1	ShallowDel	H1915
TGFBR2	V412L	Missense	0.49	Diploid	H1915
TMEM229A	Q200del	Deletion	0.43	Diploid	H1915
TP53	K291*	Nonsense	1	Gain	H1915
TRPM8	K158N	Missense	0.65	Gain	H1915
TRPS1	D1252G	Missense	0.48	Diploid	H1915
UBR5	A511P	Missense	0.5	Diploid	H1915

## Sheet: H1915 CNA cBio
Gene	Cytoband	Copy_Number	Cell Line
ADAM6	14q32.33	AMP	H1915
A1CF	10q11.23	AMP	H1915
AANAT	17q25.1	AMP	H1915
AATK	17q25.3	AMP	H1915
AATK-AS1	17q25.3	AMP	H1915
ABCA4	1p22	AMP	H1915
ABCC8	11p15.1	AMP	H1915
ABCD3	1p21.3	AMP	H1915
ABTB2	11p13	AMP	H1915
ACADM	1p31	AMP	H1915
ACOT1	14q24.3	DeepDel	H1915
ACOX1	17q25.1	AMP	H1915
ACTG1	17q25	AMP	H1915
ACTG1P4	1p21.1	AMP	H1915
ACTR3	2q14.1	AMP	H1915
ADAMTS14	10q21	AMP	H1915
ADGRL2	1p31.1	AMP	H1915
ADGRL4	1p33-p32	AMP	H1915
ADK	10q22|10q11-q24	AMP	H1915
ADM	11p15.4	AMP	H1915
ADO	10q21.3	AMP	H1915
ADORA3	1p13.2	AMP	H1915
AFMID	17q25.3	AMP	H1915
AGAP5	10q22.2	AMP	H1915
AGL	1p21	AMP	H1915
AGPS	2q31.2	AMP	H1915
AHCYL1	1p13.2	AMP	H1915
AIFM2	10q22.1	AMP	H1915
AK5	1p31	AMP	H1915
AKIP1	11p15.3	AMP	H1915
AKNAD1	1p13.3	AMP	H1915
AKR1C1	10p15-p14	AMP	H1915
AKR1C2	10p15-p14	AMP	H1915
AKR7A2P1	1p12	AMP	H1915
ALG14	1p21.3	AMP	H1915
ALX3	1p13.3	AMP	H1915
ALYREF	17q25.3	AMP	H1915
AMER3	2q21.1	AMP	H1915
AMIGO1	1p13.3	AMP	H1915
AMPD2	1p13.3	AMP	H1915
AMPD3	11p15	AMP	H1915
AMY1A	1p21	AMP	H1915
AMY1B	1p21	AMP	H1915
AMY1C	1p21	AMP	H1915
AMY2B	1p21	AMP	H1915
ANAPC11	17q25.3	AMP	H1915
ANAPC16	10q22.1	AMP	H1915
ANGPTL2	9q34	DeepDel	H1915
ANK3	10q21	AMP	H1915
ANKRD30BL	2q21.2	AMP	H1915
ANKRD44	2q33.1	AMP	H1915
ANO3	11p14.2	AMP	H1915
ANO5	11p14.3	AMP	H1915
ANXA11	10q23	AMP	H1915
ANXA2P3	10q21.3	AMP	H1915
ANXA7	10q22.2	AMP	H1915
AOX1	2q33	AMP	H1915
AOX2P	2q33.1	AMP	H1915
AP3M1	10q22.2	AMP	H1915
APBB1	11p15	AMP	H1915
APIP	11p13	AMP	H1915
ARFIP2	11p15	AMP	H1915
ARHGAP29	1p22.1	AMP	H1915
ARHGDIA	17q25.3	AMP	H1915
ARHGEF4	2q22	AMP	H1915
ARID5B	10q21.2	AMP	H1915
ARL14EP	11p14.1	AMP	H1915
ARL16	17q25.3	AMP	H1915
ARNTL	11p15	AMP	H1915
ART1	11p15	AMP	H1915
ART5	11p15.4	AMP	H1915
ASAH2B	10q11.23	AMP	H1915
ASB17	1p31.1	AMP	H1915
ASCC1	10pter-q25.3	AMP	H1915
ASCL2	11p15.5	AMP	H1915
ASCL3	11p15.3	AMP	H1915
ASPSCR1	17q25.3	AMP	H1915
ATF2	2q32	AMP	H1915
ATOH7	10q21.3|10q21.3-q22.1	AMP	H1915
ATP5F1	1p13.2	AMP	H1915
ATP5G3	2q31.1	AMP	H1915
ATXN7L2	1p13.3	AMP	H1915
B3GALT1	2q24.3	AMP	H1915
BAHCC1	17q25.3	AMP	H1915
BAIAP2	17q25	AMP	H1915
BAIAP2-AS1	17q25.3	AMP	H1915
BARHL2	1p22.2	AMP	H1915
BBOX1	11p14.2	AMP	H1915
BCAR3	1p22.1	AMP	H1915
BCL10	1p22	AMP	H1915
BDNF	11p13	AMP	H1915
BDNF-AS	11p14.1	AMP	H1915
BEND3P3	10q22.3	AMP	H1915
BICC1	10q21.1	AMP	H1915
BIRC5	17q25	AMP	H1915
BMS1P20	22q11.22	AMP	H1915
BMS1P21	10q22.3	AMP	H1915
BMS1P4	10q22.2	AMP	H1915
BOLL	2q33	AMP	H1915
BRDT	1p22.1	AMP	H1915
BRIP1	17q22.2	AMP	H1915
BTBD10	11p15.2	AMP	H1915
BTBD8	1p22.1	AMP	H1915
C10ORF105	10q22.1	AMP	H1915
C10ORF107	10q21.2	AMP	H1915
C10ORF11	10q22.3	AMP	H1915
C10ORF35	10q22.1	AMP	H1915
C10ORF54	10q22.1	AMP	H1915
C10ORF55	10q22.2	AMP	H1915
C11ORF16	11p15.3	AMP	H1915
C11ORF21	11p15.5	AMP	H1915
C11ORF40	11p15.5	AMP	H1915
C11ORF42	11p15.4	AMP	H1915
C11ORF58	11p15.1	AMP	H1915
C11ORF74	11p12	AMP	H1915
C11ORF91	11p13	AMP	H1915
C17ORF70	17q25.3	AMP	H1915
C17ORF82	17q23.2	AMP	H1915
C17ORF89	17q25.3	AMP	H1915
C17ORF99	17q25.3	AMP	H1915
C1ORF146	1p22.1	AMP	H1915
C1ORF162	1p13.2	AMP	H1915
C1ORF194	1p13.3	AMP	H1915
C1ORF52	1p22.3	AMP	H1915
C1QL2	2q14.2	AMP	H1915
C1QTNF1	17q25.3	AMP	H1915
C1QTNF1-AS1		AMP	H1915
C2ORF27A	2q21.2	AMP	H1915
C2ORF27B	2q21	AMP	H1915
C2ORF47	2q33.1	AMP	H1915
C2ORF66	2q33.1	AMP	H1915
C2ORF69	2q33.1	AMP	H1915
C2ORF76	2q14.2	AMP	H1915
C2ORF88	2q32.2	AMP	H1915
CALCA	11p15.2	AMP	H1915
CALCB	11p15.2-p15.1	AMP	H1915
CAMK2G	10q22	AMP	H1915
CANT1	17q25.3	AMP	H1915
CAPRIN1	11p13	AMP	H1915
CAPZA1	1p13.2	AMP	H1915
CARD14	17q25	AMP	H1915
CARS	11p15.5	AMP	H1915
CAT	11p13	AMP	H1915
CBWD2	2q13	AMP	H1915
CBX2	17q25.3	AMP	H1915
CBX4	17q25.3	AMP	H1915
CBX8	17q25.3	AMP	H1915
CCAR1	10q21.3	AMP	H1915
CCBL2	1p22.2	AMP	H1915
CCDC115	2q21.1	AMP	H1915
CCDC137	17q25.3	AMP	H1915
CCDC179	11p14.2	AMP	H1915
CCDC18	1p22.1	AMP	H1915
CCDC34	11p14.1	AMP	H1915
CCDC40	17q25.3	AMP	H1915
CCDC57	17q25.3	AMP	H1915
CCDC6	10q21	AMP	H1915
CCDC73	11p13	AMP	H1915
CCDC74A	2q21.1	AMP	H1915
CCDC74B	2q21.1	AMP	H1915
CCKBR	11p15.4	AMP	H1915
CCL3L1	17q21.1	DeepDel	H1915
CCL3L3	17q21.1	DeepDel	H1915
CD44	11p13	AMP	H1915
CD53	1p13	AMP	H1915
CD59	11p13	AMP	H1915
CD7	17q25.2-q25.3	AMP	H1915
CD81	11p15.5	AMP	H1915
CDC14A	1p21	AMP	H1915
CDC7	1p22	AMP	H1915
CDCA7	2q31	AMP	H1915
CDH23	10q22.1	AMP	H1915
CDK1	10q21.1	AMP	H1915
CDK3	17q25.1	AMP	H1915
CDKN1C	11p15.5	AMP	H1915
CELSR2	1p21	AMP	H1915
CEP131	17q25.3	AMP	H1915
CEP295NL	17q25	AMP	H1915
CEPT1	1p13.3	AMP	H1915
CERKL	2q31.3	AMP	H1915
CFAP221	2q14.2	AMP	H1915
CFAP70	10q22.2	AMP	H1915
CFLAR-AS1	2q33	AMP	H1915
CHCHD1	10q22.2	AMP	H1915
CHI3L2	1p13.3	AMP	H1915
CHIA	1p13.2	AMP	H1915
CHIAP2	1p13.2	AMP	H1915
CHMP6	17q25.3	AMP	H1915
CHN1	2q31.1	AMP	H1915
CHRNA1	2q31.1	AMP	H1915
CHRNA10	11p15.5	AMP	H1915
CHST3	10q22.1	AMP	H1915
CIR1	2q31.1	AMP	H1915
CISD1	10q21.1	AMP	H1915
CLASP1	2q14.2-q14.3	AMP	H1915
CLCA1	1p22.3	AMP	H1915
CLCA2	1p22.3	AMP	H1915
CLCA3P	1p22.3	AMP	H1915
CLCA4	1p22.3	AMP	H1915
CLCC1	1p13.3	AMP	H1915
CNGA4	11p15.4	AMP	H1915
CNN3	1p22-p21	AMP	H1915
CNTF	11q12.2	AMP	H1915
COBLL1	2q24.3	AMP	H1915
COL11A1	1p21	AMP	H1915
COL13A1	10q22	AMP	H1915
COL24A1	1p22.3	AMP	H1915
COMMD5	8q24.3	DeepDel	H1915
COMMD9	11p13	AMP	H1915
COMTD1	10q22.2	AMP	H1915
COPB1	11p15.2	AMP	H1915
COQ10B	2q33.1	AMP	H1915
CRYZ	1p31.1	AMP	H1915
CSF1	1p13.3	AMP	H1915
CSNK1D	17q25	AMP	H1915
CSNK2A3	11p15.3	AMP	H1915
CSRNP3	2q24.3	AMP	H1915
CSRP3	11p15.1	AMP	H1915
CSTF2T	10q11	AMP	H1915
CSTF3	11p13	AMP	H1915
CSTF3-AS1	11p13	AMP	H1915
CTBS	1p22	AMP	H1915
CTNNA3	10q22.2	AMP	H1915
CTR9	11p15.3	AMP	H1915
CTSD	11p15.5	AMP	H1915
CTTNBP2NL	1p13.2	AMP	H1915
CYB561D1	1p13.3	AMP	H1915
CYB5R2	11p15.4	AMP	H1915
CYGB	17q25	AMP	H1915
CYMP	1p13.3	AMP	H1915
CYP2E1	10q26.3	AMP	H1915
CYP2R1	11p15.2	AMP	H1915
CYR61	1p22.3	AMP	H1915
CYTH1	17q25	AMP	H1915
DBI	2q12-q21	AMP	H1915
DBT	1p31	AMP	H1915
DBX1	11p15.1	AMP	H1915
DCDC1	11p13	AMP	H1915
DCDC5	11p14.1	AMP	H1915
DCHS1	11p15.4	AMP	H1915
DCXR	17q25.3	AMP	H1915
DDAH1	1p22	AMP	H1915
DDIT4	10q22.1	AMP	H1915
DDX11L1	1p36.33	AMP	H1915
DDX11L2	2q13	AMP	H1915
DDX11L9	15q26.3	AMP	H1915
DDX20	1p21.1-p13.2	AMP	H1915
DDX21	10q21	AMP	H1915
DDX50	10q22.1	AMP	H1915
DENND2D	1p13.3	AMP	H1915
DENND5A	11p15.4	AMP	H1915
DEPDC7	11p13	AMP	H1915
DKFZP686K1684	11p13	AMP	H1915
DKK1	10q11.2	AMP	H1915
DKK3	11p15.2	AMP	H1915
DLG5	10q23	AMP	H1915
DLG5-AS1	10q22.3	AMP	H1915
DNA2	10q21.3-q22.1	AMP	H1915
DNAH17	17q25.3	AMP	H1915
DNAJA1P5	1p22	AMP	H1915
DNAJB12	10q22.1	AMP	H1915
DNAJB4	1p31.1	AMP	H1915
DNAJC10	2q32.1	AMP	H1915
DNAJC12	10q22.1	AMP	H1915
DNAJC24	11p13	AMP	H1915
DNAJC9	10q22.2	AMP	H1915
DNAJC9-AS1	10q22.2	AMP	H1915
DNASE2B	1p22.3	AMP	H1915
DNHD1	11p15.4	AMP	H1915
DNTTIP2	1p22.1	AMP	H1915
DPH5	1p21.2	AMP	H1915
DPP10	2q14.1	AMP	H1915
DPP10-AS1	2q14.1	AMP	H1915
DPYD	1p22	AMP	H1915
DR1	1p22.1	AMP	H1915
DRAM2	1p13.3	AMP	H1915
DUPD1	10q22.2	AMP	H1915
DUS1L	17q25.3	AMP	H1915
DUSP13	10q22.2	AMP	H1915
DUSP19	2q32.1	AMP	H1915
DUX4L7	4q35.2	AMP	H1915
DYDC1	10q23.1	AMP	H1915
DYDC2	10q23.1	AMP	H1915
E2F8	11p15.1	AMP	H1915
ECD	10q22.3	AMP	H1915
ECHS1	10q26.2-q26.3	AMP	H1915
EFCAB3	17q23.2	AMP	H1915
EGR2	10q21.1	AMP	H1915
EHF	11p12	AMP	H1915
EIF3F	11p15.4	AMP	H1915
EIF3M	11p13	AMP	H1915
EIF4A3	17q25.3	AMP	H1915
EIF4EBP2	10q21-q22	AMP	H1915
EIF4G2	11p15	AMP	H1915
EIF5AL1	10q22.3	AMP	H1915
ELF5	11p13-p12	AMP	H1915
ELP4	11p13	AMP	H1915
ENDOV	17q25.3	AMP	H1915
ENGASE	17q25.3	AMP	H1915
ENPP7	17q25.3	AMP	H1915
ENTHD2	17q25.3	AMP	H1915
EPB41L5	2q14.2	AMP	H1915
EPHX4	1p22.1	AMP	H1915
EPS8L3	1p13.3	AMP	H1915
ERICH3	1p31.1	AMP	H1915
EVI5	1p22.1	AMP	H1915
EVPL	17q25	AMP	H1915
EVX2	2q31.1	AMP	H1915
EXOC7	17q25.1	AMP	H1915
EXTL2	1p21	AMP	H1915
F3	1p22-p21	AMP	H1915
FAM102B	1p13.3	AMP	H1915
FAM133CP	10q21.1	AMP	H1915
FAM138B	2q14.1	AMP	H1915
FAM138E	15q26.3	AMP	H1915
FAM13C	10q21.1	AMP	H1915
FAM149B1	10q22.2	AMP	H1915
FAM160A2	11p15.4	AMP	H1915
FAM168B	2q21.1	AMP	H1915
FAM195B	17q25.3	AMP	H1915
FAM19A3	1p13.2	AMP	H1915
FAM212B	1p13.2	AMP	H1915
FAM212B-AS1		AMP	H1915
FAM213A	10q23.1	AMP	H1915
FAM69A	1p22.1	AMP	H1915
FAM73A	1p31.1	AMP	H1915
FAM99A	11p15.5	AMP	H1915
FAM99B	11p15.5	AMP	H1915
FANCF	11p15	AMP	H1915
FAR1	11p15.2	AMP	H1915
FAR2P2	2q21.1	AMP	H1915
FASN	17q25	AMP	H1915
FBF1	17q25.1	AMP	H1915
FBXO3	11p13	AMP	H1915
FIBIN	11p14.2	AMP	H1915
FJX1	11p13	AMP	H1915
FLJ27354	1p22.2	AMP	H1915
FLJ31662	1p21.3	AMP	H1915
FLJ45079	17q25.3	AMP	H1915
FNBP1L	1p22.1	AMP	H1915
FNDC7	1p13.3	AMP	H1915
FOLH1	11p11.2	AMP	H1915
FOXD4L1	2q13	AMP	H1915
FOXJ1	17q25.1	AMP	H1915
FPGT	1p31.1	AMP	H1915
FPGT-TNNI3K	1p31.1	AMP	H1915
FRG2B	10q26.3	AMP	H1915
FRRS1	1p21.2	AMP	H1915
FRZB	2q32.1	AMP	H1915
FSCN2	17q25	AMP	H1915
FSHB	11p13	AMP	H1915
FST	5q11.2	AMP	H1915
FTCDNL1	2q33.1	AMP	H1915
FUBP1	1p31.1	AMP	H1915
FUOM	10q26.3	AMP	H1915
FUT11	10q22.2	AMP	H1915
GAA	17q25.2-q25.3	AMP	H1915
GALK1	17q24	AMP	H1915
GALNT18	11p15.3	AMP	H1915
GALNT3	2q24-q31	AMP	H1915
GALR2	17q25.3	AMP	H1915
GAS2	11p14.3	AMP	H1915
GBP1	1p22.2	AMP	H1915
GBP1P1	1p22.2	AMP	H1915
GBP2	1p22.2	AMP	H1915
GBP3	1p22.2	AMP	H1915
GBP4	1p22.2	AMP	H1915
GBP5	1p22.2	AMP	H1915
GBP6	1p22.2	AMP	H1915
GBP7	1p22.2	AMP	H1915
GCGR	17q25	AMP	H1915
GCLM	1p22.1	AMP	H1915
GEMIN8P4	1p22	AMP	H1915
GFI1	1p22	AMP	H1915
GIPC2	1p31.1	AMP	H1915
GLI2	2q14	AMP	H1915
GLMN	1p22.1	AMP	H1915
GLS	2q32-q34	AMP	H1915
GLYAT	11q12.1	AMP	H1915
GLYATL1	11q12.1	AMP	H1915
GLYATL2	11q12.1	AMP	H1915
GNAI3	1p13	AMP	H1915
GNAT2	1p13.1	AMP	H1915
GNG5	1p22	AMP	H1915
GPR148	2q21.1	AMP	H1915
GPR155	2q31.1	AMP	H1915
GPR39	2q21-q22	AMP	H1915
GPR61	1p13.3	AMP	H1915
GPR88	1p21.3	AMP	H1915
GPS1	17q25.3	AMP	H1915
GPSM2	1p13.3	AMP	H1915
GRB14	2q22-q24	AMP	H1915
GSTM2	1p13.3	AMP	H1915
GSTM3	1p13.3	AMP	H1915
GSTM4	1p13.3	AMP	H1915
GSTM5	1p13.3	AMP	H1915
GSTT1	22q11.23	DeepDel	H1915
GTF2B	1p22-p21	AMP	H1915
GTF2H1	11p15.1-p14	AMP	H1915
GVINP1	11p15.4	AMP	H1915
H19	11p15.5	AMP	H1915
H2AFY2	10q22.1	AMP	H1915
H3F3B	17q25.1	AMP	H1915
HAGLR	2q31.2	AMP	H1915
HBB	11p15.5	AMP	H1915
HBBP1	11p15.5	AMP	H1915
HBD	11p15.5	AMP	H1915
HBE1	11p15.5	AMP	H1915
HBG1	11p15.5	AMP	H1915
HBG2	11p15.5	AMP	H1915
HCG4B	6p21.3	DeepDel	H1915
HENMT1	1p13.3	AMP	H1915
HERC4	10q21.3	AMP	H1915
HFM1	1p22.2	AMP	H1915
HGS	17q25	AMP	H1915
HIAT1	1p21.2	AMP	H1915
HIBCH	2q32.2	AMP	H1915
HIPK3	11p13	AMP	H1915
HK1	10q22	AMP	H1915
HKDC1	10q22.1	AMP	H1915
HLA-DQB1	6p21.3	AMP	H1915
HLA-DRB1	6p21.3	AMP	H1915
HLA-DRB6	6p21.3	AMP	H1915
HNRNPA3	2q31.2	AMP	H1915
HNRNPH3	10q22	AMP	H1915
HOXD-AS2	2q31.1	AMP	H1915
HOXD1	2q31.1	AMP	H1915
HOXD10	2q31.1	AMP	H1915
HOXD11	2q31.1	AMP	H1915
HOXD12	2q31.1	AMP	H1915
HOXD13	2q31.1	AMP	H1915
HOXD3	2q31.1	AMP	H1915
HOXD4	2q31.1	AMP	H1915
HOXD8	2q31.1	AMP	H1915
HOXD9	2q31.1	AMP	H1915
HPS5	11p14	AMP	H1915
HPX	11p15.5-p15.4	AMP	H1915
HS2ST1	1p22.3	AMP	H1915
HSP90B3P	1p22.1	AMP	H1915
HSPD1	2q33.1	AMP	H1915
HSPE1	2q33.1	AMP	H1915
HSPE1-MOB4	2q33	AMP	H1915
HTATIP2	11p15.1	AMP	H1915
IFI44	1p31.1	AMP	H1915
IFI44L	1p31.1	AMP	H1915
IFITM10	11p15.5	AMP	H1915
IGF2	11p15.5	AMP	H1915
IGF2-AS	11p15.5	AMP	H1915
IGLL5	22q11.22	AMP	H1915
IGSF22	11p15.1	AMP	H1915
ILK	11p15.4	AMP	H1915
IMMP1L	11p13	AMP	H1915
IMP4	2q21.1	AMP	H1915
INHBB	2cen-q13	AMP	H1915
INPP1	2q32	AMP	H1915
INS	11p15.5	AMP	H1915
INS-IGF2	11p15.5	AMP	H1915
INSC	11p15.2	AMP	H1915
INTS2	17q23.2	AMP	H1915
IPMK	10q21.1	AMP	H1915
IPO7	11p15.4	AMP	H1915
ITGA1	5q11.2	AMP	H1915
ITGA2	5q11.2	AMP	H1915
ITGA4	2q31.3	AMP	H1915
JMJD1C	10q21.3	AMP	H1915
JMJD1C-AS1	10q21.3	AMP	H1915
JMJD6	17q25	AMP	H1915
KAT6B	10q22.2	AMP	H1915
KCNA10	1p13.1	AMP	H1915
KCNA2	1p13	AMP	H1915
KCNA3	1p13.3	AMP	H1915
KCNA4	11p14	AMP	H1915
KCNC1	11p15	AMP	H1915
KCNC4	1p21	AMP	H1915
KCND3	1p13.3	AMP	H1915
KCNJ11	11p15.1	AMP	H1915
KCNK1	1q42-q43	DeepDel	H1915
KCNMA1	10q22.3	AMP	H1915
KCNQ1	11p15.5	AMP	H1915
KCNQ1DN	11p15.4|11p15.5	AMP	H1915
KCNQ1OT1	11p15	AMP	H1915
KCTD18	2q33.1	AMP	H1915
KIAA0125	14q32.33	AMP	H1915
KIAA1107	1p22.1	AMP	H1915
KIAA1324	1p13.3	AMP	H1915
KIAA1549L	11p13	AMP	H1915
KIAA1715	2q31	AMP	H1915
KIAA1804	1q42	DeepDel	H1915
KIF18A	11p14.1	AMP	H1915
KIF1BP	10q22.1	AMP	H1915
KLRC2	12p13	AMP	H1915
KRT8P41	11p15.4	AMP	H1915
KRTAP5-5	11p15.5	AMP	H1915
KRTAP5-6	11p15.5	AMP	H1915
LAMTOR5	1p13.3	AMP	H1915
LDHA	11p15.4	AMP	H1915
LDHAL6A	11p15.1	AMP	H1915
LDHC	11p15.1	AMP	H1915
LDLRAD3	11p13	AMP	H1915
LGALS3BP	17q25	AMP	H1915
LGR4	11p14-p13	AMP	H1915
LHX8	1p31.1	AMP	H1915
LIN7C	11p14	AMP	H1915
LINC00202-1	10p12.1	AMP	H1915
LINC00226	14q32.33	AMP	H1915
LINC00294	11p13	AMP	H1915
LINC00482	17q25.3	AMP	H1915
LINC00623	1q21.1	AMP	H1915
LINC00856	10q22.3	AMP	H1915
LINC00857	10q22.3	AMP	H1915
LINC00958		AMP	H1915
LINC01101	2q14.2	AMP	H1915
LINC01116	2q31.1	AMP	H1915
LINC01120	2q21.1	AMP	H1915
LINC01140	1p22.3	AMP	H1915
LINC01160	1p13.2	AMP	H1915
LINC01191	2q14.1	AMP	H1915
LINC01305	2q31.1	AMP	H1915
LINC01349	1p21.2	AMP	H1915
LINC01364		AMP	H1915
LINC01553	10q21.2	AMP	H1915
LINC01555	1p22.3	AMP	H1915
LMO1	11p15	AMP	H1915
LMO2	11p13	AMP	H1915
LMO4	1p22.3	AMP	H1915
LOC100126784	11p15.1	AMP	H1915
LOC100129046	1p22.1	AMP	H1915
LOC100129138	1p21.1	AMP	H1915
LOC100129620	1p21.3	AMP	H1915
LOC100130691	2q31.2	AMP	H1915
LOC100131564	1p22.1	AMP	H1915
LOC100294362		AMP	H1915
LOC100499194	2q14.1	AMP	H1915
LOC100506124		AMP	H1915
LOC100507140	2q33	AMP	H1915
LOC100507205		AMP	H1915
LOC100507351		AMP	H1915
LOC150776	2q21.1	AMP	H1915
LOC257396	5q11.2	AMP	H1915
LOC283299	11p15.4	AMP	H1915
LOC389033	2q21.1	AMP	H1915
LOC391322	22q11.23	DeepDel	H1915
LOC401010	2q21.1	AMP	H1915
LOC440028	11p15.4	AMP	H1915
LOC440040	11p11.12	AMP	H1915
LOC440600	1p13.3	AMP	H1915
LOC440910	2q21.1	AMP	H1915
LOC441601	11p11.12	AMP	H1915
LOC494141	11p15.1	AMP	H1915
LOC642361	10q22.3	AMP	H1915
LOC643441	1p13.2	AMP	H1915
LOC644656	11p15.4	AMP	H1915
LOC646626	1p22.3	AMP	H1915
LOC646813	11p11.12	AMP	H1915
LOC728323	2q37.3	AMP	H1915
LOC729970	1p21.3	AMP	H1915
LOC729987	1p21.3	AMP	H1915
LPAR3	1p22.3	AMP	H1915
LPPR4	1p21.2	AMP	H1915
LPPR5	1p21.3	AMP	H1915
LPXN	11q12.1	AMP	H1915
LRIF1	1p13.3	AMP	H1915
LRIG2	1p13.1	AMP	H1915
LRRC20	10q22.1	AMP	H1915
LRRC39	1p21.2	AMP	H1915
LRRC45	17q25.3	AMP	H1915
LRRC4C	11p12	AMP	H1915
LRRC8B	1p22.2	AMP	H1915
LRRC8C	1p22.2	AMP	H1915
LRRC8D	1p22.2	AMP	H1915
LRRIQ3	1p31.1	AMP	H1915
LRRTM3	10q21.3	AMP	H1915
LSP1	11p15.5	AMP	H1915
LUZP2	11p14.3	AMP	H1915
LYPD1	2q21.2	AMP	H1915
LYVE1	11p15	AMP	H1915
MAFG	17q25.3	AMP	H1915
MAFG-AS1	17q25.3	AMP	H1915
MAP2K1_PS217		AMP	H1915
MAPK1	22q11.21	AMP	H1915
2010-03-01	17q23.2	AMP	H1915
MARS2	2q33.1	AMP	H1915
MAT1A	10q22	AMP	H1915
MBL1P	10q22.3	AMP	H1915
MCOLN2	1p22	AMP	H1915
MCOLN3	1p22.3	AMP	H1915
MCU	10q22.1	AMP	H1915
MED13	17q22-q23	AMP	H1915
MED15	22q11.2	AMP	H1915
MED15P9	2q21.2	AMP	H1915
METTL15	11p14.1	AMP	H1915
METTL23	17q25.1	AMP	H1915
METTL2A	17q23.2	AMP	H1915
MFSD11	17q25	AMP	H1915
MFSD6	2q32.2	AMP	H1915
MGAT5B	17q25.2	AMP	H1915
MGC27382	1p31.1	AMP	H1915
MICAL2	11p15.3	AMP	H1915
MICALCL	11p15.3	AMP	H1915
MICU1	10q22.1	AMP	H1915
MIR-3164/3164		AMP	H1915
MIR-3165/3165		AMP	H1915
MIR-3166/3166		AMP	H1915
MIR-3192/3192		AMP	H1915
MIR-328/328		AMP	H1915
MIR-3615/3615		AMP	H1915
MIR-3661/3661		AMP	H1915
MIR-3687/3687		AMP	H1915
MIR-4309/4309		AMP	H1915
MIR-433/433		AMP	H1915
MIR-4424/4424		AMP	H1915
MIR-4445/4445		AMP	H1915
MIR-4473/4473		AMP	H1915
MIR-4507/4507		AMP	H1915
MIR-4525/4525		AMP	H1915
MIR-4529/3P		AMP	H1915
MIR-455/5P		AMP	H1915
MIR-4640/3P		AMP	H1915
MIR-4642/4642		AMP	H1915
MIR-4712/5P		AMP	H1915
MIR-4730/4730		AMP	H1915
MIR-4741/4741		AMP	H1915
MIR-4750/4750		AMP	H1915
MIR-4783/3P		AMP	H1915
MIR-4797/3P		AMP	H1915
MIR-4803/4803		AMP	H1915
MIR-532/3P		AMP	H1915
MIR10B	2q31.1	AMP	H1915
MIR1246	2q31.1	AMP	H1915
MIR1250		AMP	H1915
MIR1256		AMP	H1915
MIR1296		AMP	H1915
MIR1343		AMP	H1915
MIR137	1p21.3	AMP	H1915
MIR137HG	1p21.3	AMP	H1915
MIR197	1p13.3	AMP	H1915
MIR21	17q23.1	AMP	H1915
MIR2682		AMP	H1915
MIR3065		AMP	H1915
MIR3128		AMP	H1915
MIR3186		AMP	H1915
MIR338	17q25.3	AMP	H1915
MIR3924		AMP	H1915
MIR3944		AMP	H1915
MIR3973		AMP	H1915
MIR4256		AMP	H1915
MIR4298		AMP	H1915
MIR4299		AMP	H1915
MIR4316		AMP	H1915
MIR4423		AMP	H1915
MIR4427		DeepDel	H1915
MIR4437		AMP	H1915
MIR4485		AMP	H1915
MIR4486		AMP	H1915
MIR4676		AMP	H1915
MIR4686		AMP	H1915
MIR4687		AMP	H1915
MIR4694		AMP	H1915
MIR4730		AMP	H1915
MIR4738		AMP	H1915
MIR4739		AMP	H1915
MIR4740		AMP	H1915
MIR4782		AMP	H1915
MIR4784		AMP	H1915
MIR483	11p15.5	AMP	H1915
MIR548AA1		AMP	H1915
MIR548D1		AMP	H1915
MIR548W		AMP	H1915
MIR553	1p21.2	AMP	H1915
MIR605	10q21.1	AMP	H1915
MIR610	11p14.1	AMP	H1915
MIR636	17q25.1	AMP	H1915
MIR650	22q11.22	AMP	H1915
MIR657	17q25.3	AMP	H1915
MIR663B		AMP	H1915
MIR675	11p15.5	AMP	H1915
MIR760	1p22.1	AMP	H1915
MIR933	2q31.1	AMP	H1915
MLK7-AS1	2q31.1	AMP	H1915
MMP26	11p15	AMP	H1915
MNX1	7q36	AMP	H1915
MNX1-AS1	7q36.3	AMP	H1915
MOB4	2q33.1	AMP	H1915
MOCS2	5q11	AMP	H1915
MOV10	1p13.2	AMP	H1915
MPPED2	11p13	AMP	H1915
MRC2	17q23.2	AMP	H1915
MRGPRE	11p15.4	AMP	H1915
MRGPRG	11p15.4	AMP	H1915
MRGPRG-AS1	11p15.4	AMP	H1915
MRGPRX1	11p15.1|11	AMP	H1915
MRGPRX2	11p15.1	AMP	H1915
MRGPRX3	11p15.1	AMP	H1915
MRGPRX4	11p15.1	AMP	H1915
MRLN		AMP	H1915
MRPL12	17q25	AMP	H1915
MRPL17	11p15.5-p15.4	AMP	H1915
MRPL23	11p15.5	AMP	H1915
MRPL23-AS1	11p15.5	AMP	H1915
MRPL38	17q25.3	AMP	H1915
MRPS16	10q22.1	AMP	H1915
MRVI1	11p15	AMP	H1915
MRVI1-AS1	11p15.4	AMP	H1915
MSH4	1p31	AMP	H1915
MSS51	10q22.2	AMP	H1915
MSTN	2q32.2	AMP	H1915
MTF2	1p22.1	AMP	H1915
MTG1	10q26.3	AMP	H1915
MTRNR2L5	10q21.1	AMP	H1915
MTRNR2L8	11p15.3	AMP	H1915
MTX2	2q31.1	AMP	H1915
MUC15	11p14.3	AMP	H1915
MXRA7	17q25.1	AMP	H1915
MYADML2	17q25.3	AMP	H1915
MYBPHL	1p13.3	AMP	H1915
MYO18B	22q12.1	AMP	H1915
MYO1B	2q12-q34	AMP	H1915
MYOD1	11p15.4	AMP	H1915
MYOZ1	10q22.1	AMP	H1915
MYPN	10q21.3	AMP	H1915
MZT2A	2q21.1	AMP	H1915
MZT2B	2q21.1	AMP	H1915
NAB1	2q32.3-q33	AMP	H1915
NABP1	2q32.3	AMP	H1915
NACA2	17q23.2	AMP	H1915
NAP1L4	11p15.5	AMP	H1915
NAT10	11p13	AMP	H1915
NAV2	11p15.1	AMP	H1915
NAV2-AS4	11p15.1	AMP	H1915
NBPF4	1p13.3	AMP	H1915
NBPF6	1p13.3	AMP	H1915
NCKAP1	2q32	AMP	H1915
NCKAP5	2q21.2	AMP	H1915
NCR3LG1	11p15.1	AMP	H1915
NDST2	10q22	AMP	H1915
NDUFB3	2q31.3	AMP	H1915
NELL1	11p15.1	AMP	H1915
NEUROD1	2q32	AMP	H1915
NEUROG3	10q21.3	AMP	H1915
NEXN	1p31.1	AMP	H1915
NFE2L2	2q31	AMP	H1915
NIFK	2q14.3	AMP	H1915
NIFK-AS1	2q14.2	AMP	H1915
NKAIN2	6q21	DeepDel	H1915
NLRP10	11p15.4	AMP	H1915
NLRP14	11p15.4	AMP	H1915
NODAL	10q22.1	AMP	H1915
NOM1	7q36.3	AMP	H1915
NOTUM	17q25.3	AMP	H1915
NPB	17q25.3	AMP	H1915
NPFFR1	10q21-q22	AMP	H1915
NPLOC4	17qter	AMP	H1915
NPTX1	17q25.3	AMP	H1915
NRBF2	10q21.3	AMP	H1915
NRIP3	11p15.3	AMP	H1915
NTNG1	1p13.3	AMP	H1915
NTPCR	1q42.2	DeepDel	H1915
NUCB2	11p15.1	AMP	H1915
NUDT13	10q22.1	AMP	H1915
NUP35	2q32.1	AMP	H1915
NUP98	11p15.5	AMP	H1915
ODF2L	1p22.3	AMP	H1915
OIT3	10q22.1	AMP	H1915
OLA1	2q31.1	AMP	H1915
OLFM3	1p22	AMP	H1915
OLFML1	11p15.4	AMP	H1915
OR10A2	11p15.4	AMP	H1915
OR10A3	11p15.4	AMP	H1915
OR10A4	11p15.4	AMP	H1915
OR10A5	11p15.4	AMP	H1915
OR10A6	11p15.4	AMP	H1915
OR2AG1	11p15.4	AMP	H1915
OR2AG2	11p15.4	AMP	H1915
OR2D2	11p15.4	AMP	H1915
OR2D3	11p15.4	AMP	H1915
OR2T11	1q44	DeepDel	H1915
OR2T35	1q44	DeepDel	H1915
OR4C12	11p11.12	AMP	H1915
OR4C13	11p11.12	AMP	H1915
OR4F4	15q26.3	AMP	H1915
OR51A2	11p15.4	AMP	H1915
OR51A4	11p15.4	AMP	H1915
OR51A7	11p15.4	AMP	H1915
OR51B2	11p15	AMP	H1915
OR51B4	11p15	AMP	H1915
OR51B5	11p15.4	AMP	H1915
OR51B6	11p15.4	AMP	H1915
OR51D1	11p15.4	AMP	H1915
OR51E1	11p15.4	AMP	H1915
OR51E2	11p15	AMP	H1915
OR51F1	11p15.4	AMP	H1915
OR51F2	11p15.4	AMP	H1915
OR51G1	11p15.4	AMP	H1915
OR51G2	11p15.4	AMP	H1915
OR51I1	11p15.4	AMP	H1915
OR51I2	11p15.4	AMP	H1915
OR51L1	11p15.4	AMP	H1915
OR51M1	11p15.4	AMP	H1915
OR51Q1	11p15.4	AMP	H1915
OR51S1	11p15.4	AMP	H1915
OR51T1	11p15.4	AMP	H1915
OR51V1	11p15.4	AMP	H1915
OR52A1	11p15.5	AMP	H1915
OR52A5	11p15.4	AMP	H1915
OR52B2	11p15.4	AMP	H1915
OR52B4	11p15.4	AMP	H1915
OR52B6	11p15.4	AMP	H1915
OR52D1	11p15.4	AMP	H1915
OR52E2	11p15.4	AMP	H1915
OR52E4	11p15.4	AMP	H1915
OR52E6	11p15.4	AMP	H1915
OR52E8	11p15.4	AMP	H1915
OR52H1	11p15.4	AMP	H1915
OR52I1	11p15.4	AMP	H1915
OR52I2	11p15.4	AMP	H1915
OR52J3	11p15.4	AMP	H1915
OR52K1	11p15.4	AMP	H1915
OR52K2	11p15.4	AMP	H1915
OR52L1	11p15.4	AMP	H1915
OR52M1	11p15.4	AMP	H1915
OR52N1	11p15.4	AMP	H1915
OR52N2	11p15.4	AMP	H1915
OR52N4	11p15.4	AMP	H1915
OR52N5	11p15.4	AMP	H1915
OR52R1	11p15.4	AMP	H1915
OR52W1	11p15.4	AMP	H1915
OR56A1	11p15.4	AMP	H1915
OR56A3	11p15.4	AMP	H1915
OR56A4	11p15.4	AMP	H1915
OR56A5	11p15.4	AMP	H1915
OR56B1	11p15.4	AMP	H1915
OR56B4	11p15.4	AMP	H1915
OR5B12	11q12.1	AMP	H1915
OR5B2	11q12.1	AMP	H1915
OR5B21	11q12.1	AMP	H1915
OR5B3	11q12.1	AMP	H1915
OR5E1P	11p15.4	AMP	H1915
OR5P2	11p15.4	AMP	H1915
OR5P3	11p15.4	AMP	H1915
OR6A2	11p15	AMP	H1915
OR7E12P	11p15	AMP	H1915
OR7E14P	11p15.1	AMP	H1915
OSBPL5	11p15.4	AMP	H1915
OVCH2	11p15.4	AMP	H1915
OVGP1	1p13	AMP	H1915
OXLD1	17q25.3	AMP	H1915
P4HA1	10q22.1	AMP	H1915
P4HB	17q25	AMP	H1915
PALD1	10q22.1	AMP	H1915
PALMD	1p21.2	AMP	H1915
PAMR1	11p13	AMP	H1915
PAOX	10q26.3	AMP	H1915
PARVA	11p15.3	AMP	H1915
PAX6	11p13	AMP	H1915
PBLD	10q21.3	AMP	H1915
PCBD1	10q22	AMP	H1915
PCDH15	10q21.1	AMP	H1915
PCGEM1	2q32	AMP	H1915
PCNXL2	1q42.2	DeepDel	H1915
PCYT2	17q25.3	AMP	H1915
PDCD1	2q37.3	AMP	H1915
PDE11A	2q31.2	AMP	H1915
PDE1A	2q32.1	AMP	H1915
PDE3B	11p15.1	AMP	H1915
PDE6G	17q25	AMP	H1915
PDHX	11p13	AMP	H1915
PELO	5q11.2	AMP	H1915
PGAP1	2q33.1	AMP	H1915
PGAP2	11p15.5	AMP	H1915
PGCP1	1p13.2	AMP	H1915
PGS1	17q25.3	AMP	H1915
PHLDA2	11p15.4	AMP	H1915
PHYHIPL	10q11	AMP	H1915
PI4KA	22q11.21	AMP	H1915
PIFO	1p13.2	AMP	H1915
PIGK	1p31.1	AMP	H1915
PIK3C2A	11p15.5-p14	AMP	H1915
PKN2	1p22.2	AMP	H1915
PLA2G12B	10q22.1	AMP	H1915
PLAC9	10q22.3	AMP	H1915
PLAU	10q22.2	AMP	H1915
PLCL1	2q33	AMP	H1915
PLEKHA7	11p15.1	AMP	H1915
PLEKHB2	2q21.1	AMP	H1915
POLR3A	10q22.3	AMP	H1915
POM121L4P	22q11.2	AMP	H1915
POTEE	2q21.1	AMP	H1915
POTEKP	2q21.1	AMP	H1915
PPA1	10q11.1-q24	AMP	H1915
PPFIBP2	11p15.4	AMP	H1915
PPIAL4C	1q21.2	AMP	H1915
PPIF	10q22.3	AMP	H1915
PPM1F	22q11.22	AMP	H1915
PPM1J	1p13.2	AMP	H1915
PPP1R1C	2q31.3	AMP	H1915
PPP1R27	17q25.3	AMP	H1915
PPP3CB	10q22.2	AMP	H1915
PRAP1	10q26.3	AMP	H1915
PRCD	17q25.1	AMP	H1915
PRF1	10q22	AMP	H1915
PRKACB	1p31.1	AMP	H1915
PRKCD_PS664		AMP	H1915
PRKCDBP	11p15.4	AMP	H1915
PRKG1	10q11.2	AMP	H1915
PRKG1-AS1		AMP	H1915
PRMT3	11p15.1	AMP	H1915
PRMT6	1p13.3	AMP	H1915
PROK1	1p21	AMP	H1915
PRPF38B	1p13.3	AMP	H1915
PRPSAP1	17q24-q25	AMP	H1915
PRR5L	11p13-p12	AMP	H1915
PRRG4	11p13	AMP	H1915
PSAP	10q21-q22	AMP	H1915
PSMA1	11p15.1	AMP	H1915
PSMA5	1p13	AMP	H1915
PSRC1	1p13.3	AMP	H1915
PTBP2	1p21.3	AMP	H1915
PTGFR	1p31.1	AMP	H1915
PTH	11p15.3-p15.1	AMP	H1915
PTPN18	2q21.1	AMP	H1915
PTPN4	2q14.2	AMP	H1915
PTPN5	11p15.1	AMP	H1915
PYCR1	17q25.3	AMP	H1915
QRICH2	17q25.1	AMP	H1915
QSER1	11p13	AMP	H1915
RAB6C	2q21.1	AMP	H1915
RAB6C-AS1	2q21.1	AMP	H1915
RABGGTB	1p31	AMP	H1915
RABL2A	2q13	AMP	H1915
RAC3	17q25.3	AMP	H1915
RAG1	11p13	AMP	H1915
RAG2	11p13	AMP	H1915
RALB	2q14.2	AMP	H1915
RALGPS1	9q33.3	DeepDel	H1915
RAP1A	1p13.3	AMP	H1915
RASSF10	11p15.2	AMP	H1915
RB1_PS807		AMP	H1915
RBFOX3	17q25.3	AMP	H1915
RBM15	1p13	AMP	H1915
RBM45	2q31.2	AMP	H1915
RBMXL1	1p22.2	AMP	H1915
RBMXL2	11p15	AMP	H1915
RCN1	11p13	AMP	H1915
REEP3	10q21.3	AMP	H1915
RFNG	17q25	AMP	H1915
RFTN2	2q33.1	AMP	H1915
RHBDF2	17q25.1	AMP	H1915
RHOBTB1	10q21.2	AMP	H1915
RHOC	1p13.1	AMP	H1915
RHOG	11p15.5-p15.4	AMP	H1915
RIC3	11p15.4	AMP	H1915
RNF141	11p15.4	AMP	H1915
RNF157	17q25.1	AMP	H1915
RNF157-AS1		AMP	H1915
RNF213	17q25.3	AMP	H1915
RNPC3	1p21	AMP	H1915
RNU4ATAC	2q14.2	AMP	H1915
RPAP2	1p22.1	AMP	H1915
RPF1	1p22.3	AMP	H1915
RPL23AP7	2q14	AMP	H1915
RPL27A	11p15	AMP	H1915
RPL5	1p22.1	AMP	H1915
RPS13	11p15	AMP	H1915
RPS24	10q22	AMP	H1915
RPTOR	17q25.3	AMP	H1915
RRAS2	11p15.2	AMP	H1915
RRM1	11p15.5	AMP	H1915
RRP8	11p15.4	AMP	H1915
RTCA	1p21.2	AMP	H1915
RTKN2	10q21.2	AMP	H1915
RTP5	2q37.3	AMP	H1915
RUFY2	10q21.3	AMP	H1915
RWDD3	1p21.3	AMP	H1915
S1PR1	1p21	AMP	H1915
SAA1	11p15.1	AMP	H1915
SAA2	11p15.1-p14	AMP	H1915
SAA2-SAA4	11p15.1	AMP	H1915
SAA3P	11p15.1	AMP	H1915
SAA4	11p15.1-p14	AMP	H1915
SAAL1	11p15.1	AMP	H1915
SAMD13	1p31.1	AMP	H1915
SAMD8	10q22.2	AMP	H1915
SAR1A	10q22.1	AMP	H1915
SARS	1p13.3	AMP	H1915
SASS6	1p21.2	AMP	H1915
SATB2	2q33	AMP	H1915
SATB2-AS1	2q33.1	AMP	H1915
SBF2	11p15.4	AMP	H1915
SBF2-AS1	11p15.4	AMP	H1915
SCARNA16	17q25.2	AMP	H1915
SCARNA2	1q13.1	AMP	H1915
SCART1	10q26.3	AMP	H1915
SCN1A	2q24.3	AMP	H1915
SCN2A	2q24.3	AMP	H1915
SCN3A	2q24	AMP	H1915
SCN7A	2q21-q23	AMP	H1915
SCN9A	2q24	AMP	H1915
SCRN3	2q31.1	AMP	H1915
SCTR	2q14.1	AMP	H1915
SCUBE2	11p15.3	AMP	H1915
SDPR	2q32-q33	AMP	H1915
SEC14L1	17q25.2	AMP	H1915
SEC24C	10q22.2	AMP	H1915
SECTM1	17q25	AMP	H1915
2015-09-01	1p31	AMP	H1915
2009-09-01	17q25	AMP	H1915
SERGEF	11p14.3	AMP	H1915
SERPIND1	22q11.21	AMP	H1915
SF3B1	2q33.1	AMP	H1915
SFTPA1	10q22.3	AMP	H1915
SFTPA2	10q22.3	AMP	H1915
SFTPD	10q22.2-q23.1	AMP	H1915
SGOL2	2q33.1	AMP	H1915
SGPL1	10q21	AMP	H1915
SGSH	17q25.3	AMP	H1915
SH2D4B	10q23.1	AMP	H1915
SH3GLB1	1p22	AMP	H1915
SHC1_PY317		AMP	H1915
SIRPB1	20p13	AMP	H1915
SIRT1	10q21.3	AMP	H1915
SIRT7	17q25	AMP	H1915
SLC16A1	1p12	AMP	H1915
SLC16A3	17q25	AMP	H1915
SLC16A4	1p13.3	AMP	H1915
SLC16A9	10q21.2	AMP	H1915
SLC17A6	11p14.3	AMP	H1915
SLC1A2	11p13-p12	AMP	H1915
SLC22A18	11p15.5	AMP	H1915
SLC22A18AS	11p15.5	AMP	H1915
SLC25A10	17q25.3	AMP	H1915
SLC25A16	10q21.3	AMP	H1915
SLC25A24	1p13.3	AMP	H1915
SLC26A11	17q25.3	AMP	H1915
SLC29A3	10q22.1	AMP	H1915
SLC30A7	1p21.2	AMP	H1915
SLC35A3	1p21	AMP	H1915
SLC35F5	2q14.1	AMP	H1915
SLC38A10	17q25.3	AMP	H1915
SLC38A11	2q24.3	AMP	H1915
SLC44A3	1p21.3	AMP	H1915
SLC44A5	1p31.1	AMP	H1915
SLC5A12	11p14.2	AMP	H1915
SLC6A17	1p13.3	AMP	H1915
SLC6A5	11p15.1	AMP	H1915
SMPD1	11p15.4-p15.1	AMP	H1915
SMPD4	2q21.1	AMP	H1915
SNAP29	22q11.21	AMP	H1915
SNHG16		AMP	H1915
SNHG20	17q25.2	AMP	H1915
SNORA23	11p15.4	AMP	H1915
SNORA30	16p11.2	AMP	H1915
SNORA45A	11p15	AMP	H1915
SNORA45B	11p15.4	AMP	H1915
SNORA54	11p15.4	AMP	H1915
SNORA66	1p22.1	AMP	H1915
SNORA70F		AMP	H1915
SNORD1A	17q25.1	AMP	H1915
SNORD1B	17q25.1	AMP	H1915
SNORD1C	17q25.1	AMP	H1915
SNORD21	1p22.1	AMP	H1915
SNORD45A	1p31.1	AMP	H1915
SNORD45B	1p31.1	AMP	H1915
SNORD45C	1p31.1	AMP	H1915
SNORD97	11p15.3	AMP	H1915
SNORD98	10q21.3	AMP	H1915
SNX7	1p21.3	AMP	H1915
SOCS3	17q25.3	AMP	H1915
SORT1	1p13.3|1p21.3-p13.1	AMP	H1915
SOX6	11p15.3	AMP	H1915
SP3	2q31	AMP	H1915
SP9	2q31.1	AMP	H1915
SPATA42	1p13.3	AMP	H1915
SPATS2L	2q33.1	AMP	H1915
SPHK1	17q25.2	AMP	H1915
SPOCK2	10pter-q25.3	AMP	H1915
SPON1	11p15.2	AMP	H1915
SPRN	10q26.3	AMP	H1915
SPRNP1	10q26.3	AMP	H1915
SPTY2D1	11p15.1	AMP	H1915
SPTY2D1-AS1		AMP	H1915
SRCAP	16p11.2	AMP	H1915
SRGN	10q22.1	AMP	H1915
SRP68	17q25.1	AMP	H1915
SRSF2	17q25.1	AMP	H1915
SSFA2	2q31.3	AMP	H1915
SSX2IP	1p22.3	AMP	H1915
ST5	11p15	AMP	H1915
ST6GALNAC1	17q25.1	AMP	H1915
ST6GALNAC2	17q25.1	AMP	H1915
ST6GALNAC3	1p31.1	AMP	H1915
ST6GALNAC5	1p31.1	AMP	H1915
ST7L	1p13.2	AMP	H1915
STAT1	2q32.2	AMP	H1915
STAT4	2q32.2-q32.3	AMP	H1915
STEAP3	2q14.2	AMP	H1915
STIM1	11p15.5	AMP	H1915
STK33	11p15.3	AMP	H1915
STK39	2q24.3	AMP	H1915
STOX1	10q22.1	AMP	H1915
STRA13	17q25.3	AMP	H1915
STRIP1	1p13.3	AMP	H1915
STXBP3	1p13.3	AMP	H1915
SUPV3L1	10q22.1	AMP	H1915
SVIP	11p14.2	AMP	H1915
SWAP70	11p15	AMP	H1915
SYCE1	10q26.3	AMP	H1915
SYDE2	1p22.3	AMP	H1915
SYNGR2	17q25.3	AMP	H1915
SYNPO2L	10q22.2	AMP	H1915
SYPL2	1p13.3	AMP	H1915
SYT8	11p15.5	AMP	H1915
SYT9	11p15.4	AMP	H1915
TACR2	10q22.1	AMP	H1915
TAF10	11p15.3	AMP	H1915
TAF13	1p13.3	AMP	H1915
TANC2	17q23.3	AMP	H1915
TBATA	10q22.1	AMP	H1915
TBC1D16	17q25.3	AMP	H1915
TBC1D3B	17q12	DeepDel	H1915
TBC1D3P2	17q23.2	AMP	H1915
TBX2	17q23.2	AMP	H1915
TBX4	17q21-q22	AMP	H1915
TCP11L1	11p13	AMP	H1915
TEAD1	11p15.2	AMP	H1915
TEN1	17q25.1	AMP	H1915
TEN1-CDK3	17q	AMP	H1915
TET1	10q21	AMP	H1915
TEX19	17q25.3	AMP	H1915
TFAM	10q21	AMP	H1915
TFCP2L1	2q14	AMP	H1915
TGFBR3	1p33-p32	AMP	H1915
TH	11p15.5	AMP	H1915
TIMM10B	11p15.4	AMP	H1915
TIMP2	17q25	AMP	H1915
TK1	17q23.2-q25.3	AMP	H1915
TLK2	17q23	AMP	H1915
TMC6	17q25.3	AMP	H1915
TMC8	17q25.3	AMP	H1915
TMED5	1p22.1	AMP	H1915
TMEFF2	2q32.3	AMP	H1915
TMEM105	17q25.3	AMP	H1915
TMEM167B	1p13.3	AMP	H1915
TMEM177	2q14.2	AMP	H1915
TMEM185B	2q14.2	AMP	H1915
TMEM191A	22q11.21	AMP	H1915
TMEM194B	2q32.2	AMP	H1915
TMEM235	17q25.3	AMP	H1915
TMEM254	10q22.3	AMP	H1915
TMEM254-AS1	10q23.1	AMP	H1915
TMEM26	10q21.2	AMP	H1915
TMEM37	2q14.2	AMP	H1915
TMEM41B	11p15.4	AMP	H1915
TMEM56	1p21.3	AMP	H1915
TMEM56-RWDD3	1p	AMP	H1915
TMEM86A	11p15.1	AMP	H1915
TMEM9B	11p15.3	AMP	H1915
TNNI2	11p15.5	AMP	H1915
TNNI3K	1p31.1	AMP	H1915
TNNT3	11p15.5	AMP	H1915
TNRC6C	17q25.3	AMP	H1915
TNRC6C-AS1	17q25.3	AMP	H1915
TOP3B	22q11.22	AMP	H1915
TPH1	11p15.3-p14	AMP	H1915
TPP1	11p15	AMP	H1915
TRAF6	11p12	AMP	H1915
TRIM21	11p15.5	AMP	H1915
TRIM22	11p15	AMP	H1915
TRIM3	11p15.5	AMP	H1915
TRIM34	11p15	AMP	H1915
TRIM44	11p13	AMP	H1915
TRIM47	17q25	AMP	H1915
TRIM49	11p11.12-q12	AMP	H1915
TRIM49B	11p11.12	AMP	H1915
TRIM5	11p15	AMP	H1915
TRIM51GP	11p11.12	AMP	H1915
TRIM6	11p15.4	AMP	H1915
TRIM6-TRIM34	11p15	AMP	H1915
TRIM64C	11p11.12	AMP	H1915
TRIM65	17q25.1	AMP	H1915
TRIM66	11p15.4	AMP	H1915
TRIM68	11p15.4	AMP	H1915
TRIM78P	11p15	AMP	H1915
TRMT13	1p21.2	AMP	H1915
TRPC2	11p15.4	AMP	H1915
TRPM5	11p15.5	AMP	H1915
TSG101	11p15	AMP	H1915
TSN	2q21.1	AMP	H1915
TSPAN10	17q25.3	AMP	H1915
TSPAN14	10q23.1	AMP	H1915
TSPAN15	10q22.1	AMP	H1915
TSPAN32	11p15.5	AMP	H1915
TSSC2	11p15.4	AMP	H1915
TSSC4	11p15.5	AMP	H1915
TTC21B	2q24.3	AMP	H1915
TTC21B-AS1	2q24	AMP	H1915
TTC30A	2q31.2	AMP	H1915
TTC30B	2q31.2	AMP	H1915
TTLL7	1p31.1	AMP	H1915
TUB	11p15.5	AMP	H1915
TUBA3D	2q21.1	AMP	H1915
TUBA3E	2q21.1	AMP	H1915
TUBD1	17q23.1	AMP	H1915
TYSND1	10q22.1	AMP	H1915
TYW3	1p31.1	AMP	H1915
TYW5	2q33.1	AMP	H1915
UBALD2	17q25.1	AMP	H1915
UBE2D1	10q21.1	AMP	H1915
UBE2E3	2q32.1	AMP	H1915
UBE2O	17q25.1	AMP	H1915
UBL4B	1p13.3	AMP	H1915
UBQLN3	11p15	AMP	H1915
UBQLNL	11p15.4	AMP	H1915
UEVLD	11p15.1	AMP	H1915
UGT2B28	4q13.2	DeepDel	H1915
UNC13D	17q25.1	AMP	H1915
UNC5B	10q22.1	AMP	H1915
UNC5B-AS1	10q22.1	AMP	H1915
UNK	17q25.1	AMP	H1915
UOX	1p22	AMP	H1915
USH1C	11p14.3	AMP	H1915
USP33	1p31.1	AMP	H1915
USP36	17q25.3	AMP	H1915
USP47	11p15.3	AMP	H1915
USP54	10q22.2	AMP	H1915
VAV3	1p13.3	AMP	H1915
VCAM1	1p32-p31	AMP	H1915
VCL	10q22.2	AMP	H1915
VDAC2	10q22	AMP	H1915
VMP1	17q23.1	AMP	H1915
VPREB1	22q11.22	AMP	H1915
VPS26A	10q21.1	AMP	H1915
WASH2P	2q13	AMP	H1915
WASH3P	15q26.3	AMP	H1915
WBP2	17q25	AMP	H1915
WDR47	1p13.3	AMP	H1915
WDR63	1p22.3	AMP	H1915
WDR77	1p13.2	AMP	H1915
WEE1	11p15.4	AMP	H1915
WIPF1	2q31.1	AMP	H1915
WNT2B	1p13	AMP	H1915
WT1	11p13	AMP	H1915
WT1-AS	11p13	AMP	H1915
WTH3DI	2q21.1	AMP	H1915
XIRP2	2q24.3	AMP	H1915
ZACN	17q25.3	AMP	H1915
ZAK	2q24.2	AMP	H1915
ZBED5	11p15.3	AMP	H1915
ZBED5-AS1	11p15.3	AMP	H1915
ZBTB34	9q33.3	DeepDel	H1915
ZBTB43	9q33.3	DeepDel	H1915
ZCCHC24	10q22.3	AMP	H1915
ZDHHC13	11p15.1	AMP	H1915
ZFP91	11q12	AMP	H1915
ZFP91-CNTF	11q12.2	AMP	H1915
ZMIZ1	10q22.3	AMP	H1915
ZMIZ1-AS1	10q22.3	AMP	H1915
ZNF143	11p15.4	AMP	H1915
ZNF195	11p15.5	AMP	H1915
ZNF214	11p15.4	AMP	H1915
ZNF215	11p15.4	AMP	H1915
ZNF280A	22q11.22	AMP	H1915
ZNF280B	22q11.22	AMP	H1915
ZNF326	1p22.2	AMP	H1915
ZNF365	10q21.2	AMP	H1915
ZNF503	10q22.2	AMP	H1915
ZNF503-AS1	10q22.2	AMP	H1915
ZNF503-AS2	10q22.2	AMP	H1915
ZNF644	1p22.2	AMP	H1915
ZNF93	19p12	AMP	H1915
ZNHIT6	1p22.3	AMP	H1915
ZSWIM8	10q22.2	AMP	H1915
ZSWIM8-AS1		AMP	H1915
ZWINT	10q21-q22	AMP	H1915
ZZZ3	1p31.1	AMP	H1915

## Sheet: H2110 mutations cBio
Gene	Mutation	Type	Allele_Freq	Copy Number	Cell Line
ABCC3	D819N	Missense	0.33	Diploid	H2110
ABL1	G340L	Missense	0.29	Gain	H2110
ABL2	E824D	Missense	0.34	Gain	H2110
ADAM17	D100N	Missense	0.32	Gain	H2110
ADCK1	D436Y	Missense	0.12	Diploid	H2110
ADGRB1	D1240Y	Missense	0.4	Gain	H2110
ADGRB1	G1110W	Missense	0.35	Gain	H2110
ADGRB3	T1472S	Missense	1	ShallowDel	H2110
ADRBK1	G51D	Missense	0.61	Gain	H2110
AKAP12	G269del	Deletion	0.86	ShallowDel	H2110
ALPK2	G1911R	Missense	1	ShallowDel	H2110
ANKK1	G461W	Missense	0.43	ShallowDel	H2110
ANKK1	D269Y	Missense	0.44	ShallowDel	H2110
ARHGEF10	G1174R	Missense	0.51	ShallowDel	H2110
ARHGEF7	V188A	Missense	0.28	Gain	H2110
ARID1A	E966K	Missense	0.1	ShallowDel	H2110
ATM	I1453T	Missense	0.58	ShallowDel	H2110
ATP11A	V978L	Missense	0.22	Gain	H2110
BIK	L148_L151del	Deletion	0.52	ShallowDel	H2110
BIRC3	K596N	Missense	0.38	Gain	H2110
BMP2K	Q460del	Deletion	0.33	ShallowDel	H2110
CAMK1D	T352A	Missense	0.46	Gain	H2110
CAMK1D	R371I	Missense	0.5	Gain	H2110
CAMK1G	V291D	Missense	0.28	Gain	H2110
CAMK2B	R260L	Missense	0.39	Gain	H2110
CAMK2D	V164F	Missense	0.56	ShallowDel	H2110
CARD11	P467S	Missense	0.11	Gain	H2110
CD40LG	A235D	Missense	1	NA	H2110
CDC42BPA	L268F	Missense	0.3	Gain	H2110
CDK20	A144S	Missense	0.63	Gain	H2110
CLK2	R72L	Missense	0.14	Gain	H2110
CNTN5	L738I	Missense	0.51	Gain	H2110
CNTN5	M636I	Missense	0.24	Gain	H2110
COL18A1	G311W	Missense	0.4	ShallowDel	H2110
CSMD3	W2805C	Missense	0.42	ShallowDel	H2110
CSMD3	P2277S	Missense	0.56	ShallowDel	H2110
CSMD3	S1496N	Missense	0.42	ShallowDel	H2110
CSPP1	X940_splice	Splice Site	0.43	Gain	H2110
CTNNA2	*906Yext*5	Nonstop	0.42	Gain	H2110
CUBN	G1995C	Missense	0.36	Gain	H2110
CUBN	G2691R	Missense	0.39	Gain	H2110
CUBN	V778Sfs*23	Frameshift	0.4	Gain	H2110
DAXX	G416V	Missense	1	ShallowDel	H2110
DNAH8	S2995*	Nonsense	0.5	ShallowDel	H2110
DNMT1	E1376Q	Missense	0.32	Gain	H2110
DST	E3038D	Missense	0.49	ShallowDel	H2110
EIF2AK3	T428A	Missense	0.46	ShallowDel	H2110
EIF4A1	V220M	Missense	1	Gain	H2110
EIF4A2	G336E	Missense	0.69	Gain	H2110
EPHA3	K653N	Missense	0.28	Gain	H2110
EPHA3	S649L	Missense	0.33	Gain	H2110
EPHA3	Q93L	Missense	0.68	Gain	H2110
EPHA4	X53_splice	Splice Site	0.56	ShallowDel	H2110
EPHA5	G403C	Missense	0.49	ShallowDel	H2110
EPHA6	A733E	Missense	0.56	Gain	H2110
ERBB2	N319Y	Missense	0.38	Diploid	H2110
ERBB3	L1038V	Missense	0.28	Diploid	H2110
FANCC	R535C	Missense	0.29	Gain	H2110
FBN2	X1650_splice	Splice Site	0.98	ShallowDel	H2110
FBXW7	D211Y	Missense	0.45	ShallowDel	H2110
FGFR4	R707Q	Missense	1	ShallowDel	H2110
FGR	A60V	Missense	0.37	ShallowDel	H2110
FLNC	D1973E	Missense	0.22	Gain	H2110
FMN2	S790Y	Missense	0.34	Gain	H2110
GCK	E29V	Missense	0.5	Gain	H2110
GH1	G130S	Missense	0.6	Diploid	H2110
GLI1	P831H	Missense	1	Diploid	H2110
GPC3	D315N	Missense	0.67	NA	H2110
GPR183	E177*	Nonsense	0.14	Gain	H2110
GUCY2D	D421H	Missense	1	Gain	H2110
GUCY2F	E841*	Nonsense	0.97	NA	H2110
HAVCR1	T200del	Deletion	1	ShallowDel	H2110
HERC2	K3099N	Missense	0.46	ShallowDel	H2110
HSF1	F500Y	Missense	0.25	Gain	H2110
ID1	G48D	Missense	0.6	ShallowDel	H2110
IL1R2	P51T	Missense	0.3	ShallowDel	H2110
IRS1	P313L	Missense	0.72	ShallowDel	H2110
ITGB1	C607F	Missense	0.33	Gain	H2110
ITGB4	S331C	Missense	0.42	Diploid	H2110
ITK	E162D	Missense	0.99	ShallowDel	H2110
ITK	A583V	Missense	1	ShallowDel	H2110
KCTD14	V168L	Missense	0.47	Gain	H2110
KIAA1549	S363*	Nonsense	0.37	Gain	H2110
LAMA1	Q561H	Missense	0.97	Diploid	H2110
LATS1	S278C	Missense	1	ShallowDel	H2110
LRP1B	D3910Y	Missense	0.5	ShallowDel	H2110
LRP1B	G3788R	Missense	0.44	ShallowDel	H2110
LRP1B	G4423V	Missense	0.47	ShallowDel	H2110
LRRK2	L117V	Missense	0.22	Gain	H2110
MAP2K5	P408Afs*4	Frameshift	0.33	ShallowDel	H2110
MAP3K2	D543E	Missense	0.41	ShallowDel	H2110
MAP4K3	X333_splice	Splice Site	0.13	Gain	H2110
MARK2	F649V	Missense	0.32	Gain	H2110
MSH3	P67_P69del	Deletion	0.46	ShallowDel	H2110
MYCL	A155S	Missense	0.8	Gain	H2110
MYH1	X116_splice	Splice Site	1	Gain	H2110
NCOA1	D887H	Missense	0.62	Gain	H2110
NCOA4	E592K	Missense	0.33	Gain	H2110
NIPBL	D1112N	Missense	0.1	Gain	H2110
NLRP3	E389V	Missense	0.69	Gain	H2110
NOS2	M374I	Missense	0.5	Diploid	H2110
NOS3	G355C	Missense	0.27	Gain	H2110
NOTCH4	L16del	Deletion	0.43	ShallowDel	H2110
NPAP1	S592*	Nonsense	0.4	ShallowDel	H2110
NPAT	S346I	Missense	0.52	ShallowDel	H2110
NTRK3	Y353*	Nonsense	0.46	ShallowDel	H2110
NUMA1	E1302K	Missense	0.24	Gain	H2110
NUP210	R941S	Missense	0.47	Gain	H2110
OBSCN	G648L	Missense	0.25	Gain	H2110
OBSCN	S1483I	Missense	0.66	Gain	H2110
PAK3	S178*	Nonsense	0.33	NA	H2110
PAX5	T310K	Missense	0.5	ShallowDel	H2110
PCDH15	T1871del	Deletion	0.6	Gain	H2110
PCSK7	K545M	Missense	0.49	ShallowDel	H2110
PDGFRA	R479L	Missense	0.46	ShallowDel	H2110
PEAK1	R186P	Missense	0.4	ShallowDel	H2110
PER1	S601F	Missense	0.65	Gain	H2110
PEX5L	X242_splice	Splice Site	0.26	Gain	H2110
PIK3CG	R178L	Missense	0.4	Gain	H2110
PIK3CG	T1056I	Missense	0.26	Gain	H2110
PIK3R4	E910*	Nonsense	0.26	Gain	H2110
PKHD1	W1928L	Missense	0.52	ShallowDel	H2110
PRAME	M218I	Missense	0.83	ShallowDel	H2110
PREX2	L366F	Missense	0.32	Gain	H2110
PRKACG	E333K	Missense	0.58	Gain	H2110
PRKCG	H116Qfs*30	Frameshift	0.36	Diploid	H2110
PRKCZ	Q191*	Nonsense	0.47	ShallowDel	H2110
PRKD1	V703L	Missense	0.18	Diploid	H2110
PTPRC	R955W	Missense	0.5	Gain	H2110
PTPRD	Q415K	Missense	0.48	ShallowDel	H2110
PTPRD	E1786*	Nonsense	0.44	ShallowDel	H2110
PTPRT	S959Y	Missense	0.46	ShallowDel	H2110
RALA	G86W	Missense	0.41	Gain	H2110
RALBP1	K137*	Nonsense	0.44	Gain	H2110
RASGRF1	E1035K	Missense	0.56	ShallowDel	H2110
RB1	G449E	Missense	1	ShallowDel	H2110
RGS22	C225F	Missense	0.37	ShallowDel	H2110
RIMS2	R1049H	Missense	0.45	ShallowDel	H2110
RIMS2	D380Y	Missense	0.42	ShallowDel	H2110
ROBO1	D872Y	Missense	1	ShallowDel	H2110
ROBO2	X751_splice	Splice Site	1	ShallowDel	H2110
RPS6KC1	Q481E	Missense	0.32	Gain	H2110
RUNX1T1	P301T	Missense	0.39	ShallowDel	H2110
SACS	D1425Y	Missense	1	ShallowDel	H2110
SCRIB	Q1358H	Missense	0.56	Gain	H2110
SDHC	P29L	Missense	0.59	Gain	H2110
SEPT3	K239E	Missense	0.89	ShallowDel	H2110
SGK223	S349_G350dup	Insertion	0.33	ShallowDel	H2110
SMG1	S1618F	Missense	0.54	ShallowDel	H2110
SNX19	X639_splice	Splice Site	1	ShallowDel	H2110
SORL1	X1747_splice	Splice Site	1	ShallowDel	H2110
SPEG	A981Pfs*70	Frameshift	0.36	ShallowDel	H2110
SRPK2	Q268*	Nonsense	0.34	Gain	H2110
TEK	L911M	Missense	0.4	ShallowDel	H2110
TET1	C1579Y	Missense	0.28	Gain	H2110
THAP11	Q123del	Deletion	0.44	ShallowDel	H2110
TLN1	Q1042H	Missense	0.49	ShallowDel	H2110
TLR4	Q743H	Missense	0.49	Gain	H2110
TLR4	L621M	Missense	0.61	Gain	H2110
TNFRSF10B	H180L	Missense	0.75	ShallowDel	H2110
TNFRSF8	A411D	Missense	0.31	Diploid	H2110
TNRC6B	G731W	Missense	0.91	ShallowDel	H2110
TP53	R158P	Missense	1	Gain	H2110
TRIM24	G617R	Missense	0.69	Gain	H2110
TRIM24	S1042N	Missense	0.76	Gain	H2110
TRIM37	R596*	Nonsense	0.47	Diploid	H2110
TRIO	E3025K	Missense	0.1	Gain	H2110
TRPM7	D1321H	Missense	0.5	ShallowDel	H2110
TRPM8	M462L	Missense	0.23	ShallowDel	H2110
TTBK1	D285Y	Missense	0.56	ShallowDel	H2110
TTN	E504D	Missense	0.63	Gain	H2110
TTN	E585Q	Missense	0.3	Gain	H2110
TTN	X5635_splice	Splice Site	0.71	Gain	H2110
TTN	E5617K	Missense	0.32	Gain	H2110
TTN	P29074A	Missense	0.65	Gain	H2110
TTN	R17296S	Missense	0.65	Gain	H2110
TTN	P25402S	Missense	0.66	Gain	H2110
TTN	T1609S	Missense	0.33	Gain	H2110
TTN	E6229D	Missense	0.35	Gain	H2110
TTN	A7015S	Missense	0.27	Gain	H2110
TTN	C6846F	Missense	0.33	Gain	H2110
TTN	C5496*	Nonsense	0.64	Gain	H2110
TTN	P10198A	Missense	0.59	Gain	H2110
UBR5	MG1799IC	Missense	0.34	ShallowDel	H2110
UBR5	M2184L	Missense	0.42	ShallowDel	H2110
UNC13C	E2132K	Missense	0.44	ShallowDel	H2110
UNC13C	K1283E	Missense	0.44	ShallowDel	H2110
UNC79	G214V	Missense	0.2	Diploid	H2110
USP6	K309E	Missense	0.34	Gain	H2110
VPS13B	T801S	Missense	0.42	ShallowDel	H2110
WLS	V465F	Missense	0.38	Diploid	H2110
ZNF423	D70E	Missense	1	ShallowDel	H2110
ZNF423	A835S	Missense	1	ShallowDel	H2110

## Sheet: H2110 CNA cBio
Gene	Cytoband	Copy_Number	Cell Line
ANKRD20A9P	13q11	DeepDel	H2110
ANKRD26P3	13q12.11	DeepDel	H2110
BASP1	5p15.1	AMP	H2110
CDH18	5p14.3	AMP	H2110
CDH9	5p14	AMP	H2110
DOC2B	17p13.3	DeepDel	H2110
FAM134B	5p15.1	AMP	H2110
FBXL7	5p15.1	AMP	H2110
GJA3	13q12.11	DeepDel	H2110
GOLPH3	5p13.3	AMP	H2110
GSTM1	1p13.3	DeepDel	H2110
LINC00421	13q12.11	DeepDel	H2110
LINC00442	13q12.11	DeepDel	H2110
LINC01021	5p14.1	AMP	H2110
LOC285696	5p15.1	AMP	H2110
LOC401177	5p15.1	AMP	H2110
LSP1P3	5p13.3	AMP	H2110
MARCH11	5p15.1	AMP	H2110
MIR-3545/5P		AMP	H2110
MIR-3656/3656		DeepDel	H2110
MIR3648-1		DeepDel	H2110
MIR3687-1		DeepDel	H2110
MIR4743		DeepDel	H2110
MPHOSPH8	13q12.11	DeepDel	H2110
MYO10	5p15.1-p14.3	AMP	H2110
OR4M2	15q11.2	DeepDel	H2110
OR4N3P	15q11.2	DeepDel	H2110
OR4N4	15q11.2	DeepDel	H2110
PHF2P1	13q11	DeepDel	H2110
PSPC1	13q12.11	DeepDel	H2110
PVRL1	11q23.3	DeepDel	H2110
REREP3	15q11.2	DeepDel	H2110
ROBO3	11q24.2	DeepDel	H2110
ROBO4	11q24.2	DeepDel	H2110
TEKT4P2	21p11.2	DeepDel	H2110
TMPRSS4-AS1		DeepDel	H2110
TPTE	21p11	DeepDel	H2110
TPTE2	13q12.11	DeepDel	H2110
TUBA3C	13q11	DeepDel	H2110
ZBTB7C	18q21.1	DeepDel	H2110
ZMYM2	13q11-q12	DeepDel	H2110
ZMYM5	13q12	DeepDel	H2110
ZNF622	5p15.1	AMP	H2110

## Sheet: H650 mutations cBio
Gene	Mutation	Type	Allele_Freq	Copy Number	Cell Line
AAK1	P336T	Missense	0.4	Diploid	H650
ABL2	W469C	Missense	0.76	ShallowDel	H650
ACVRL1	V18M	Missense	0.37	Diploid	H650
ADAMTS2	X1030_splice	Splice Site	0.59	Gain	H650
ADARB2	D504V	Missense	0.38	Gain	H650
ADGRB3	L1265H	Missense	0.27	Gain	H650
ADGRB3	H574P	Missense	0.14	Gain	H650
ADGRG4	G1890R	Missense	0.24	NA	H650
ADGRG4	E2708*	Nonsense	0.72	NA	H650
ADGRG4	V1865F	Missense	0.26	NA	H650
AGAP2	A287S	Missense	0.54	Diploid	H650
ALK	V132L	Missense	0.26	Gain	H650
ANKK1	P652R	Missense	0.31	Gain	H650
APC	D1571Y	Missense	1	ShallowDel	H650
APC	R924K	Missense	0.97	ShallowDel	H650
AR	L249M	Missense	0.16	NA	H650
AR	P104H	Missense	0.73	NA	H650
ARNT	A635P	Missense	0.74	ShallowDel	H650
ASTN1	P310T	Missense	0.21	ShallowDel	H650
ASTN1	T1077I	Missense	0.67	ShallowDel	H650
ATM	N1223S	Missense	0.27	Gain	H650
BAG4	E427Q	Missense	0.79	Diploid	H650
BCL11A	V393L	Missense	0.25	Gain	H650
BIRC2	Q342H	Missense	0.22	Gain	H650
BMP4	R245P	Missense	0.14	Diploid	H650
BRCA2	S871*	Nonsense	0.34	ShallowDel	H650
CAMK4	D243Y	Missense	1	ShallowDel	H650
CARS	H72D	Missense	0.5	ShallowDel	H650
CASP7	T238S	Missense	0.39	ShallowDel	H650
CASP9	S310I	Missense	0.15	Diploid	H650
CCDC50	T459A	Missense	0.54	DeepDel	H650
CCNA1	K401N	Missense	0.18	ShallowDel	H650
CDH2	G473R	Missense	0.6	ShallowDel	H650
CDKL5	A1017G	Missense	0.14	NA	H650
CDX2	V32I	Missense	0.29	ShallowDel	H650
CHD5	L923Q	Missense	0.34	Diploid	H650
CHD5	E292V	Missense	0.38	Diploid	H650
CHD8	R574K	Missense	0.16	Gain	H650
CHD8	K515*	Nonsense	0.13	Gain	H650
CHD9	S2170del	Deletion	0.54	Diploid	H650
CHL1	X1129_splice	Splice Site	0.18	Gain	H650
CIITA	P237T	Missense	0.67	ShallowDel	H650
CIT	E1804D	Missense	0.37	Diploid	H650
CNTN5	G376*	Nonsense	0.52	Gain	H650
CNTN5	S876C	Missense	0.23	Gain	H650
COL14A1	R542T	Missense	0.23	Gain	H650
COL3A1	G544A	Missense	0.32	Diploid	H650
CREBBP	A805E	Missense	0.71	ShallowDel	H650
CSF3R	S79F	Missense	0.42	Diploid	H650
CSMD3	I3635F	Missense	0.56	Gain	H650
CSNK2A3	G177Vfs*28	Frameshift	0.45	ShallowDel	H650
CTSV	H62R	Missense	0.7	ShallowDel	H650
CUBN	Y2948C	Missense	0.42	Gain	H650
DAPK1	H1235P	Missense	0.7	ShallowDel	H650
DBF4	H481D	Missense	0.51	Gain	H650
DCLK2	I214T	Missense	0.48	ShallowDel	H650
DSTYK	G725C	Missense	0.24	ShallowDel	H650
DTX1	H494Tfs*108	Frameshift	0.43	ShallowDel	H650
ELF4	P448T	Missense	0.3	NA	H650
EPHA7	S497C	Missense	0.54	Gain	H650
ERCC2	G184V	Missense	0.6	Diploid	H650
ERLIN2	F141Sfs*3	Frameshift	0.67	Diploid	H650
ERN2	D95E	Missense	0.34	ShallowDel	H650
ETV1	G243C	Missense	0.13	Gain	H650
ETV6	R222S	Missense	1	Amp	H650
F8	L480Q	Missense	0.59	NA	H650
FANCE	L173Pfs*15	Frameshift	0.6	Gain	H650
FANCM	M322I	Missense	0.12	Gain	H650
FBN2	C1216F	Missense	1	ShallowDel	H650
FLI1	C88*	Nonsense	0.46	Gain	H650
FLNB	V2281L	Missense	0.74	Diploid	H650
FLNC	R69W	Missense	0.78	Diploid	H650
FLNC	A1569T	Missense	0.67	Diploid	H650
FLNC	E1125*	Nonsense	0.61	Diploid	H650
FLT1	A434D	Missense	0.33	ShallowDel	H650
FLT3	X953_splice	Splice Site	0.42	ShallowDel	H650
FMN2	H17N	Missense	0.43	Diploid	H650
FMN2	G506W	Missense	0.8	Diploid	H650
FMO4	C440F	Missense	0.75	ShallowDel	H650
FZD1	P93dup	Insertion	0.56	Gain	H650
GAB1	R248H	Missense	0.42	ShallowDel	H650
GLI2	E1411Q	Missense	0.23	Diploid	H650
GLI2	Q1391K	Missense	0.35	Diploid	H650
GLYAT	P212H	Missense	0.27	Gain	H650
GNAS	F114L	Missense	0.37	Diploid	H650
GOPC	C256F	Missense	0.36	Gain	H650
GRAMD1B	K100M	Missense	0.26	Gain	H650
GRIA3	S109T	Missense	0.45	NA	H650
GRIN2B	X787_splice	Splice Site	1	Gain	H650
GRK1	R276S	Missense	0.48	ShallowDel	H650
GUCY1A2	K128N	Missense	0.18	Gain	H650
GUCY1A2	E344Kfs*3	Frameshift	0.31	Gain	H650
HDAC3	L384F	Missense	0.13	Gain	H650
HDAC4	H766L	Missense	0.2	Diploid	H650
HECW1	H779Q	Missense	0.4	Diploid	H650
HIF1A	A664P	Missense	0.74	Diploid	H650
HNRNPA2B1	G224*	Nonsense	0.44	Diploid	H650
IKZF1	L104F	Missense	0.35	Diploid	H650
ILK	E366K	Missense	0.46	ShallowDel	H650
ING1	R168W	Missense	0.25	ShallowDel	H650
IRAK3	K405*	Nonsense	0.36	Diploid	H650
IRS1	G470V	Missense	0.36	Diploid	H650
ITGA7	T201I	Missense	0.42	Diploid	H650
ITGAV	Q534R	Missense	0.42	Diploid	H650
JAG2	G112A	Missense	0.67	Diploid	H650
JAG2	A23T	Missense	0.12	Diploid	H650
JUNB	H218P	Missense	0.38	ShallowDel	H650
KALRN	A605S	Missense	0.49	ShallowDel	H650
KAT7	K373N	Missense	0.47	Diploid	H650
KDM5A	L639F	Missense	0.99	Gain	H650
KIAA1549	S210*	Nonsense	0.62	Diploid	H650
KIAA1549	I1465V	Missense	0.61	Diploid	H650
KIT	E306*	Nonsense	0.53	ShallowDel	H650
KIT	P41Qfs*6	Frameshift	0.54	ShallowDel	H650
KMT2C	L4287F	Missense	0.72	ShallowDel	H650
KMT2C	K4573E	Missense	0.76	ShallowDel	H650
KMT2C	R3125W	Missense	0.72	ShallowDel	H650
KRAS	Q61L	Missense	1	Gain	H650
LAMA1	Q1106H	Missense	0.81	ShallowDel	H650
LGR5	G483E	Missense	0.54	Gain	H650
LIFR	P240L	Missense	0.24	Gain	H650
LMTK3	R863L	Missense	0.43	Gain	H650
LRP1B	C833*	Nonsense	0.21	Diploid	H650
LRP1B	S4578I	Missense	0.39	Diploid	H650
LRP2	I3855M	Missense	0.38	Diploid	H650
LRRC7	Q402H	Missense	0.63	ShallowDel	H650
LRRK2	E752D	Missense	0.17	Amp	H650
LRRK2	V2396L	Missense	0.54	Amp	H650
LRRK2	P2103S	Missense	0.83	Amp	H650
LZTR1	M614I	Missense	0.11	Gain	H650
MAP4K3	P647S	Missense	0.4	Diploid	H650
MARK2	R691F	Missense	0.35	Gain	H650
MECOM	G231V	Missense	0.15	Gain	H650
MGA	X809_splice	Splice Site	0.72	ShallowDel	H650
MN1	G608C	Missense	0.48	Gain	H650
MSH6	G39W	Missense	0.5	Diploid	H650
MTOR	A41P	Missense	0.36	Diploid	H650
MTOR	A1728S	Missense	0.15	Diploid	H650
MTUS2	E508*	Nonsense	0.33	ShallowDel	H650
MTUS2	R503L	Missense	0.34	ShallowDel	H650
MYCL	M125I	Missense	0.13	Diploid	H650
MYLK2	X475_splice	Splice Site	0.11	Gain	H650
MYT1	G172R	Missense	0.39	Diploid	H650
NACA	Q846H	Missense	0.62	Diploid	H650
NAV3	K471N	Missense	0.66	Gain	H650
NAV3	Q1505K	Missense	0.53	Gain	H650
NAV3	S2204I	Missense	0.32	Gain	H650
NAV3	X1250_splice	Splice Site	0.1	Gain	H650
NBN	A356T	Missense	0.38	Gain	H650
NBN	E561K	Missense	0.38	Gain	H650
NEK5	R370S	Missense	0.37	ShallowDel	H650
NIN	E1821K	Missense	0.21	Diploid	H650
NIN	Q95E	Missense	0.18	Diploid	H650
NOTCH4	L16del	Deletion	0.48	Gain	H650
NPAP1	G1034V	Missense	1	ShallowDel	H650
NRK	D89G	Missense	0.49	NA	H650
NSD1	D1111Y	Missense	1	Gain	H650
NUP133	S210C	Missense	0.47	ShallowDel	H650
NUP214	Y1145F	Missense	0.24	ShallowDel	H650
OBSCN	G3448C	Missense	0.24	ShallowDel	H650
OR2L13	H127N	Missense	0.21	ShallowDel	H650
PAK3	L408M	Missense	0.48	NA	H650
PAPPA	T335R	Missense	0.19	ShallowDel	H650
PAX8	S124I	Missense	0.35	Diploid	H650
PBX1	X171_splice	Splice Site	0.21	ShallowDel	H650
PBX1	G422C	Missense	0.25	ShallowDel	H650
PCDH12	S1179_S1181dup	Insertion	0.38	Gain	H650
PCP4L1	K29A	Missense	0.64	ShallowDel	H650
PDGFA	N134S	Missense	0.38	Diploid	H650
PDGFRB	P753T	Missense	0.37	Gain	H650
PI4KA	A569S	Missense	0.11	Gain	H650
PI4KA	W1844C	Missense	0.26	Gain	H650
PIK3C2B	D1301N	Missense	0.27	ShallowDel	H650
PIK3CG	P208L	Missense	0.52	Gain	H650
PIKFYVE	E1654D	Missense	0.6	Diploid	H650
PKHD1	R73L	Missense	0.25	ShallowDel	H650
PKHD1	S785I	Missense	0.36	ShallowDel	H650
PKN2	H98Y	Missense	0.39	ShallowDel	H650
PLCB2	R697H	Missense	1	ShallowDel	H650
POLG	Q52_Q53dup	Insertion	0.36	Diploid	H650
POU2AF1	E10*	Nonsense	0.26	Gain	H650
PPARD	Q118H	Missense	0.6	Gain	H650
PPARD	K204*	Nonsense	0.38	Gain	H650
PPP3CB	D383Y	Missense	0.23	ShallowDel	H650
PRKCB	R336L	Missense	0.32	ShallowDel	H650
PRKCB	Q128H	Missense	0.62	ShallowDel	H650
PRKCG	E435G	Missense	0.5	Diploid	H650
PRKD1	L697I	Missense	0.18	Gain	H650
PRKG1	A206D	Missense	0.34	ShallowDel	H650
PTGS2	Q39K	Missense	0.74	ShallowDel	H650
PTPRD	P350T	Missense	0.97	DeepDel	H650
PTPRU	V627L	Missense	0.32	Diploid	H650
PXDN	E551K	Missense	0.41	Gain	H650
RARB	K227*	Nonsense	0.77	Diploid	H650
RASA3	R431P	Missense	0.22	ShallowDel	H650
RBPJ	R238*	Nonsense	0.17	ShallowDel	H650
REL	X363_splice	Splice Site	0.2	Gain	H650
RELA	D446H	Missense	0.14	Gain	H650
RIMS2	V567L	Missense	0.46	Gain	H650
ROBO1	E812K	Missense	0.21	Gain	H650
RPS6KA2	V722L	Missense	0.2	ShallowDel	H650
RPS6KA4	A539S	Missense	0.29	Gain	H650
RUNX2	T327N	Missense	1	Gain	H650
SCRIB	D403Y	Missense	0.75	ShallowDel	H650
SCYL2	X504_splice	Splice Site	0.43	Diploid	H650
SMARCA2	Q223del	Deletion	0.31	ShallowDel	H650
SMARCA4	R885L	Missense	0.27	ShallowDel	H650
SMARCA4	D1235Y	Missense	0.46	ShallowDel	H650
SMG1	M3631I	Missense	0.75	ShallowDel	H650
SP1	G133D	Missense	0.37	Gain	H650
SPEG	K2636N	Missense	0.41	Diploid	H650
SPTAN1	X525_splice	Splice Site	0.21	ShallowDel	H650
SRF	T380A	Missense	0.29	Gain	H650
STRADA	E118*	Nonsense	1	Gain	H650
SYK	Y568H	Missense	0.24	ShallowDel	H650
TAL1	H183Q	Missense	0.37	Diploid	H650
TAOK2	D47Y	Missense	0.37	ShallowDel	H650
TAOK2	H934L	Missense	0.34	ShallowDel	H650
TBK1	S510I	Missense	0.43	Diploid	H650
TEK	V20L	Missense	0.7	ShallowDel	H650
TENM1	W1778*	Nonsense	1	NA	H650
TG	Q1863H	Missense	0.18	Gain	H650
TG	V2088L	Missense	0.34	Gain	H650
TG	L2017V	Missense	0.43	Gain	H650
TGFB1	G371C	Missense	0.46	Diploid	H650
TNFSF10	E173*	Nonsense	0.49	DeepDel	H650
TNN	R718L	Missense	0.73	ShallowDel	H650
TNNI3K	W731C	Missense	0.41	ShallowDel	H650
TNNI3K	R712T	Missense	0.2	ShallowDel	H650
TOP1	P235T	Missense	0.18	Gain	H650
TOP2B	G176V	Missense	0.75	Diploid	H650
TOX	M441R	Missense	0.28	ShallowDel	H650
TP53	K164N	Missense	1	ShallowDel	H650
TRIM42	R48L	Missense	0.61	Diploid	H650
TRIM67	N726Y	Missense	0.33	ShallowDel	H650
TRIP13	L257V	Missense	0.18	Amp	H650
TRPS1	D248Y	Missense	0.13	Gain	H650
TRRAP	X3202_splice	Splice Site	0.41	Gain	H650
TTN	A8792E	Missense	0.33	Diploid	H650
TTN	P31114H	Missense	0.41	Diploid	H650
TTN	A4698P	Missense	0.42	Diploid	H650
TTN	E11172dup	Insertion	0.41	Diploid	H650
TTN	R5678L	Missense	0.37	Diploid	H650
TTN	R19479G	Missense	0.38	Diploid	H650
TTN	R10152L	Missense	0.18	Diploid	H650
TTN	D6562G	Missense	0.2	Diploid	H650
TTN	P14231H	Missense	0.71	Diploid	H650
TTN	P34640H	Missense	0.23	Diploid	H650
TTN	T27517N	Missense	0.31	Diploid	H650
TTN	T24180S	Missense	0.36	Diploid	H650
TTN	G23831D	Missense	0.57	Diploid	H650
TTN	L23891H	Missense	0.38	Diploid	H650
TUFT1	*391Cext*89	Nonstop	0.72	ShallowDel	H650
TXK	E197*	Nonsense	0.29	ShallowDel	H650
UBR5	I880L	Missense	0.43	Gain	H650
ULK4	S886*	Nonsense	0.18	Diploid	H650
UNC79	W868R	Missense	0.8	Diploid	H650
UNC79	V332L	Missense	0.21	Diploid	H650
UNC79	D639Y	Missense	0.2	Diploid	H650
URB2	Q1074H	Missense	0.8	ShallowDel	H650
URB2	D1324N	Missense	0.17	ShallowDel	H650
USP6	W84L	Missense	0.33	ShallowDel	H650
VCPIP1	L373S	Missense	0.24	ShallowDel	H650
VPS13B	Q741L	Missense	0.32	Gain	H650
VPS13B	F240Lfs*6	Frameshift	0.4	Gain	H650
WDHD1	G631R	Missense	0.35	Diploid	H650
WRN	M446I	Missense	1	ShallowDel	H650
WRN	M473I	Missense	0.19	ShallowDel	H650
ZAP70	G428S	Missense	0.28	Gain	H650
ZAP70	E559*	Nonsense	0.21	Gain	H650
ZAP70	P584A	Missense	0.1	Gain	H650
ZBTB16	E558Q	Missense	0.29	Gain	H650
ZNF521	Q621*	Nonsense	0.26	ShallowDel	H650
ZNF521	A622V	Missense	0.34	ShallowDel	H650
ZNF608	Q1069R	Missense	0.33	ShallowDel	H650

## Sheet: H650 CNA cBio
Gene	Cytoband	Copy_Number	Cell Line
GSTT1	22q11.23	AMP	H650
LOC391322	22q11.23	AMP	H650
HLA-DRB6	6p21.3	AMP	H650
HLA-DRB1	6p21.3	AMP	H650
GSTTP2	22q11.23	AMP	H650
HLA-DRB5	6p21.3	AMP	H650
DDX11L9	15q26.3	AMP	H650
FAM138E	15q26.3	AMP	H650
OR4F4	15q26.3	AMP	H650
WASH3P	15q26.3	AMP	H650
MIR-4750/4750		AMP	H650
GSTTP1	22q12	AMP	H650
MIR-3661/3661		AMP	H650
MIR650	22q11.22	AMP	H650
PRAME	22q11.22	AMP	H650
ZNF280A	22q11.22	AMP	H650
LL22NC03-63E9.3		AMP	H650
GGTLC2	22q11.22	AMP	H650
POM121L1P	22q11.22	AMP	H650
ZNF280B	22q11.22	AMP	H650
CEP72	5p15.33	AMP	H650
EXOC3	5p15.33	AMP	H650
MIR4456		AMP	H650
SLC9A3	5p15.3	AMP	H650
EXOC3-AS1	5p15.33	AMP	H650
PP7080	5p15.33	AMP	H650
AHRR	5p15.3	AMP	H650
PDCD6	5p15.33	AMP	H650
CCDC127	5p15.33	AMP	H650
LRRC14B	5p15.33	AMP	H650
PLEKHG4B	5p15.33	AMP	H650
SDHA	5p15	AMP	H650
MIR-3163/3163		AMP	H650
IGLL5	22q11.22	AMP	H650
TRIM49	11p11.12-q12	AMP	H650
SLC6A18	5p15.33	AMP	H650
NKD2	5p15.3	AMP	H650
MIR4635		AMP	H650
SLC12A7	5p15	AMP	H650
SLC6A19	5p15.33	AMP	H650
LOC100506688	5p15.33	AMP	H650
TRIP13	5p15.33	AMP	H650
BRD9	5p15.33	AMP	H650
TERT	5p15.33	AMP	H650
MIR4457		AMP	H650
CLPTM1L	5p15.33	AMP	H650
SLC6A3	5p15.3	AMP	H650
LPCAT1	5p15.33	AMP	H650
SDHAP3	5p15.33	AMP	H650
LOC728613	5p15.33	AMP	H650
MIR4277		AMP	H650
MRPL36	5p15.3	AMP	H650
NDUFS6	5p15.33	AMP	H650
IRX4	5p15.3	AMP	H650
DAP	5p15.2	AMP	H650
MIR-3189/5P		AMP	H650
ANKRD33B	5p15.2	AMP	H650
FAM173B	5p15.2	AMP	H650
CCT5	5p15.2	AMP	H650
CMBL	5p15.2	AMP	H650
CTNND2	5p15.2	AMP	H650
2006-03-01	5p15.2	AMP	H650
ROPN1L	5p15.2	AMP	H650
FAM90A1	12p13.31	AMP	H650
LINC01019	5p15.33	AMP	H650
C5ORF38	5p15.33	AMP	H650
IRX2	5p15.33	AMP	H650
IRX1	5p15.3	AMP	H650
MTRR	5p15.31	AMP	H650
SEMA5A	5p15.2	AMP	H650
MIR4636		AMP	H650
LOC285692	5p15.31	AMP	H650
MIR4458	5p15.31	AMP	H650
LOC729506	5p15.31	AMP	H650
LINC01020	5p15.32	AMP	H650
MIR4458HG		AMP	H650
MED10	5p15.31	AMP	H650
ADCY2	5p15.3	AMP	H650
C5ORF49	5p15.31	AMP	H650
FASTKD3	5p15.31	AMP	H650
SNORD123	5p15.2	AMP	H650
TAS2R1	5p15	AMP	H650
FLJ33360	5p15.31	AMP	H650
SNHG18		AMP	H650
ICE1	5p15.32	AMP	H650
PAPD7	5p15	AMP	H650
MIR4454	4q32.2	AMP	H650
LOC442132	5p15.31	AMP	H650
MIR4278		AMP	H650
ADAMTS16	5p15	AMP	H650
UBE2QL1	5p15.31	AMP	H650
NSUN2	5p15.31	AMP	H650
SRD5A1	5p15	AMP	H650
LINC01018	5p15.31	AMP	H650
PRH1-PRR4	12p	AMP	H650
FAM86FP	12p13.31	AMP	H650
PRB1	12p13.2	AMP	H650
TAS2R46	12p13.2	AMP	H650
CLNS1A	11q13.5-q14	AMP	H650
RSF1	11q14.1	AMP	H650
SLC2A3	12p13.3	AMP	H650
AAMDC	11q14.1	AMP	H650
KCTD21	11q14.1	AMP	H650
NDUFC2-KCTD14	11q14.1	AMP	H650
KCTD14	11q14.1	AMP	H650
THRSP	11q14.1	AMP	H650
NDUFC2	11q14.1	AMP	H650
USP35	11q14.1	AMP	H650
INTS4	11q14.1	AMP	H650
ALG8	11q14.1	AMP	H650
KLRC2	12p13	AMP	H650
GAB2	11q14.1	AMP	H650
SLC2A14	12p13.31	AMP	H650
PRB2	12p13.2	AMP	H650
TAS2R30	12p13.2	AMP	H650
KLRC3	12p13	AMP	H650
TAS2R42	12p13	AMP	H650
SMIM10L1	12p13.2	AMP	H650
FITM2	20q13.12	AMP	H650
GDAP1L1	20q12	AMP	H650
JPH2	20q13.12	AMP	H650
OSER1	20q13.11	AMP	H650
LINC00937	12p13.31	AMP	H650
OSER1-AS1		AMP	H650
TOX2	20q13.12	AMP	H650
SRSF6	20q12-q13.1	AMP	H650
GTSF1L	20q13.12	AMP	H650
FAM66C	12p13.31	AMP	H650
KLRK1	12p13.2-p12.3	AMP	H650
SGK2	20q13.2	AMP	H650
IFT52		AMP	H650
MYBL2	20q13.1	AMP	H650
KLRC4-KLRK1	12p	AMP	H650
L3MBTL1	20q13.12	AMP	H650
KLRC4	12p13.2-p12.3	AMP	H650
STYK1	12p13.2	AMP	H650
GABARAPL1	12p13.2	AMP	H650
KLRD1	12p13	AMP	H650
KLRC1	12p13	AMP	H650
YBX3	12p13.1	AMP	H650
TAS2R13	12p13	AMP	H650
PRH2	12p13.2	AMP	H650
TAS2R14	12p13	AMP	H650
TAS2R50	12p13.2	AMP	H650
TAS2R20	12p13.2	AMP	H650
TAS2R19	12p13.2	AMP	H650
PEX5	12p13.31	AMP	H650
ZNF705A	12p13.31	AMP	H650
TMEM52B	12p13.2	AMP	H650
KLRAP1	12p13.2	AMP	H650
MAGOHB	12p13.2	AMP	H650
TAS2R7	12p13	AMP	H650
TAS2R8	12p13	AMP	H650
TAS2R9	12p13	AMP	H650
PRR4	12p13	AMP	H650
TAS2R10	12p13	AMP	H650
PRH1	12p13.2	AMP	H650
FOXJ2	12p13.31	AMP	H650
C3AR1	12p13.31	AMP	H650
NECAP1	12p13.31	AMP	H650
CD69	12p13	AMP	H650
KLRF1	12p13.31	AMP	H650
CLEC2B	12p13-p12	AMP	H650
KLRF2	12p13	AMP	H650
CLEC2A	12p13.31	AMP	H650
CLEC12A	12p13.2	AMP	H650
CLEC1B	12p13.2	AMP	H650
CLEC12B	12p13.2	AMP	H650
CLEC9A	12p13.2	AMP	H650
CLEC1A	12p13.2	AMP	H650
CLEC7A	12p13.2	AMP	H650
OLR1	12p13.2-p12.3	AMP	H650
TAS2R31	12p13.2	AMP	H650
CD163L1	12p13.3	AMP	H650
CD163	12p13.3	AMP	H650
APOBEC1	12p13.1	AMP	H650
GDF3	12p13.1	AMP	H650
DPPA3	12p13.31	AMP	H650
CLEC4C	12p13.2-p12.3	AMP	H650
CLEC4A	12p13	AMP	H650
KLRB1	12p13	AMP	H650
CLECL1	12p13.31	AMP	H650
PRB3	12p13.2	AMP	H650
LOH12CR1	12p12	AMP	H650
LOC374443	12p13.31	AMP	H650
POU5F1P3	12p13.31	AMP	H650
ACSM4	12p13.31	AMP	H650
NANOGNB	12p13.31	AMP	H650
NANOG	12p13.31	AMP	H650
CLEC2D	12p13	AMP	H650
PRB4	12p13.2	AMP	H650
ETV6	12p13	AMP	H650
MANSC1	12p13.2	AMP	H650
LOH12CR2	12p13.2	AMP	H650
BCL2L14	12p13-p12	AMP	H650
LRP6	12p13.2	AMP	H650
ALG10B	12q12	AMP	H650
LINC01252	12p13.2	AMP	H650
EMB	5q11.1	AMP	H650
CPNE8	12q12	AMP	H650
DDX12P	12p13.31	AMP	H650
PARP8	5q11.1	AMP	H650
CNTN1	12q11-q12	AMP	H650
TCP11L1	11p13	AMP	H650
CLEC4D	12p13.31	AMP	H650
CLEC4E	12p13.31	AMP	H650
AICDA	12p13	AMP	H650
MFAP5	12p13.1-p12.3	AMP	H650
KLRG1	12p13.31	AMP	H650
LINC00294	11p13	AMP	H650
ABCD2	12q12	AMP	H650
CSTF3	11p13	AMP	H650
CLEC6A	12p13	AMP	H650
RIMKLB	12p13.31	AMP	H650
A2ML1	12p13.31	AMP	H650
PHC1	12p13	AMP	H650
M6PR	12p13	AMP	H650
LINC00612	12p13.31	AMP	H650
A2M	12p13.31	AMP	H650
A2M-AS1	12p13.31	AMP	H650
KIF21A	12q12	AMP	H650
C12ORF40	12q12	AMP	H650
DEPDC7	11p13	AMP	H650
ITGA1	5q11.2	AMP	H650
PELO	5q11.2	AMP	H650
MIR143	5q32	AMP	H650
MIR145	5q32	AMP	H650
LRRK2	12q12	AMP	H650
PZP	12p13-p12.2	AMP	H650
A2MP1	12p13.31	AMP	H650
LINC00987	12p13.31	AMP	H650
LOC642846	12p13.31	AMP	H650
MIR-586/586		AMP	H650
MIR-3202-1/3202		AMP	H650
ITGA2	5q11.2	AMP	H650
MOCS2	5q11	AMP	H650
LOC257396	5q11.2	AMP	H650
SLC2A13	12q12	AMP	H650
QSER1	11p13	AMP	H650
PRRG4	11p13	AMP	H650
GTF2H3	12q24.31	AMP	H650
ABCB9	12q24	AMP	H650
ARL6IP4	12q24.31	AMP	H650
OGFOD2	12q24.31	AMP	H650
PITPNM2	12q24.31	AMP	H650
MIR4304		AMP	H650
SETD8	12q24.31	AMP	H650
RILPL2	12q24.31	AMP	H650
MIR-514-2/514		AMP	H650
MPHOSPH9	12q24.31	AMP	H650
C12ORF65	12q24.31	AMP	H650
CDK2AP1	12q24.31	AMP	H650
SBNO1	12q24.31	AMP	H650
RILPL1	12q24.31	AMP	H650
MIR3908		AMP	H650
SNRNP35	12q24.31	AMP	H650
TMED2	12q24.31	AMP	H650
EIF2B1	12q24.31	AMP	H650
LOC100507091		AMP	H650
DDX55	12q24.31	AMP	H650

## Sheet: H1623 mutations cBio
Gene	Mutation	Type	Allele_Freq	Copy Number	Cell Line
ABCC4	Q207H	Missense	1	ShallowDel	H1623
ABL2	Y399C	Missense	0.22	Diploid	H1623
ACACB	X262_splice	Splice Site	0.32	Diploid	H1623
ADAM22	S810C	Missense	0.3	Gain	H1623
ADAMTS20	D344N	Missense	0.63	Amp	H1623
ADAMTS20	Q1532*	Nonsense	0.18	Amp	H1623
ADCK3	G56W	Missense	0.31	Diploid	H1623
ADGRB3	D1136Y	Missense	0.41	ShallowDel	H1623
ANGPTL4	G310C	Missense	0.92	ShallowDel	H1623
BMP2K	Q483_Q486del	Deletion	0.34	ShallowDel	H1623
BRDT	P353H	Missense	0.55	Gain	H1623
CNBP	R162L	Missense	0.61	Diploid	H1623
CXCR2	F130L	Missense	0.43	Diploid	H1623
DACH1	E615D	Missense	1	Gain	H1623
DCLK3	S268R	Missense	0.71	Diploid	H1623
EPHB2	S576*	Nonsense	1	ShallowDel	H1623
FANCD2	R401S	Missense	0.74	Diploid	H1623
FBN2	V1702L	Missense	1	ShallowDel	H1623
FCRL4	A399S	Missense	0.23	Diploid	H1623
FGFR2	A355S	Missense	0.49	ShallowDel	H1623
GLI1	C1011S	Missense	0.58	Gain	H1623
GLTSCR1	Q1092H	Missense	0.61	Gain	H1623
GRIK1	N735K	Missense	1	ShallowDel	H1623
GRK7	D223Y	Missense	0.33	Gain	H1623
GTSE1	A240S	Missense	0.24	Gain	H1623
GUCY2C	P411H	Missense	0.43	Gain	H1623
HEPH	P908H	Missense	1	NA	H1623
HEPH	Q1049E	Missense	1	NA	H1623
HOXC11	H124N	Missense	1	Diploid	H1623
IFNB1	Q69L	Missense	1	DeepDel	H1623
IL1R2	R338L	Missense	0.99	ShallowDel	H1623
ITPR2	R1813Q	Missense	0.46	Gain	H1623
KALRN	R306*	Nonsense	0.67	Diploid	H1623
KDM5A	L1026M	Missense	0.11	Amp	H1623
KDR	P91Qfs*3	Frameshift	0.53	ShallowDel	H1623
LRGUK	L688R	Missense	0.44	Gain	H1623
LRP2	N3573I	Missense	0.19	Gain	H1623
MTUS2	E1157Q	Missense	0.99	Diploid	H1623
MUTYH	S119L	Missense	0.23	Diploid	H1623
NAV3	H1545N	Missense	1	Gain	H1623
NCOR2	Q510dup	Insertion	0.32	Diploid	H1623
NGF	R62C	Missense	0.67	Gain	H1623
NIM1K	T266S	Missense	0.28	Gain	H1623
NOTCH4	L16del	Deletion	0.33	ShallowDel	H1623
NR4A3	Q162H	Missense	1	Diploid	H1623
NUMA1	R282L	Missense	0.21	Diploid	H1623
PARP1	X96_splice	Splice Site	0.3	Diploid	H1623
PARP1	S785N	Missense	0.65	Diploid	H1623
PI4KA	E635K	Missense	0.24	Gain	H1623
PICALM	A333T	Missense	0.63	Gain	H1623
PPP1R3A	V812E	Missense	0.48	Gain	H1623
PRKG1	G176C	Missense	0.43	ShallowDel	H1623
PTK7	M754I	Missense	0.52	ShallowDel	H1623
PTPRD	S1663I	Missense	0.98	DeepDel	H1623
RAP1GDS1	W325C	Missense	0.5	ShallowDel	H1623
RBBP8	R502L	Missense	0.48	ShallowDel	H1623
RGS22	P167L	Missense	0.43	Gain	H1623
ROR1	C428F	Missense	0.68	Diploid	H1623
SCD5	I11N	Missense	0.44	ShallowDel	H1623
SGK223	I84V	Missense	1	ShallowDel	H1623
SOST	E39Q	Missense	0.69	Diploid	H1623
STK11	L285Q	Missense	1	ShallowDel	H1623
TCERG1L	E561*	Nonsense	0.45	ShallowDel	H1623
TET1	Q598K	Missense	0.37	ShallowDel	H1623
TFR2	E154*	Nonsense	0.56	Gain	H1623
TFRC	D610Y	Missense	0.33	Diploid	H1623
TMPRSS2	X117_splice	Splice Site	1	ShallowDel	H1623
TP53	R273L	Missense	1	ShallowDel	H1623
TRRAP	M2220I	Missense	0.24	Gain	H1623
TTN	K25895N	Missense	0.22	Gain	H1623
TTN	S19532Y	Missense	0.23	Gain	H1623
TTN	V29001L	Missense	0.52	Gain	H1623
TTN	T22215N	Missense	0.49	Gain	H1623
TTN	H15643R	Missense	0.46	Gain	H1623
UBR5	R472L	Missense	0.46	Gain	H1623
URB2	T350I	Missense	0.67	Diploid	H1623
VAV1	L491F	Missense	0.98	ShallowDel	H1623
WNK3	E805Q	Missense	0.99	NA	H1623
ZNF423	H535N	Missense	0.67	Diploid	H1623

## Sheet: H1623 CNA cBio
Gene	Cytoband	Copy_Number	Cell Line
CFHR3	1q32	AMP	H1623
CFHR1	1q32	AMP	H1623
ADAM6	14q32.33	AMP	H1623
KIAA0125	14q32.33	AMP	H1623
LINC00226	14q32.33	AMP	H1623
SIRPB1	20p13	AMP	H1623
GSTT1	22q11.23	AMP	H1623
LOC391322	22q11.23	AMP	H1623
KIR2DL4	19q13.4	AMP	H1623
KRTAP9-3	17q21.2	AMP	H1623
KIR3DL1	19q13.4	AMP	H1623
KIR2DS4	19q13.4	AMP	H1623
LINC00623	1q21.1	AMP	H1623
LINC00869	1q21.1	AMP	H1623
GPR89B	1q21.1	AMP	H1623
PPIAL4A	1q21.1	AMP	H1623
ACP6	1q21	AMP	H1623
GJA5	1q21.1	AMP	H1623
GJA8	1q21.1	AMP	H1623
GPR89A	1q21.1	AMP	H1623
PRKAB2	1q21.1	AMP	H1623
ANKRD34A	1q21.1	AMP	H1623
CHD1L	1q12	AMP	H1623
FMO5	1q21.1	AMP	H1623
NBPF10	1q21.1	AMP	H1623
NBPF11	1q21.1	AMP	H1623
LOC728989	1q21.1	AMP	H1623
PDIA3P1	1q21.1	AMP	H1623
BCL9	1q21	AMP	H1623
LINC00624	1q21.1	AMP	H1623
LIX1L	1q21.1	AMP	H1623
PDZK1P1	1q21.2	AMP	H1623
POLR3GL	1q21.1	AMP	H1623
RNF115	1q21.1	AMP	H1623
CD160	1q21.1	AMP	H1623
PDZK1	1q21	AMP	H1623
POLR3C	1q21.1	AMP	H1623
ANKRD35	1q21.1	AMP	H1623
GNRHR2	1q12	AMP	H1623
HFE2	1q21.1	AMP	H1623
ITGA10	1q21	AMP	H1623
NOTCH2NL	1q21.2	AMP	H1623
PEX11B	1q21.1	AMP	H1623
PIAS3	1q21	AMP	H1623
RBM8A	1q21.1	AMP	H1623
TXNIP	1q21.1	AMP	H1623
NUDT17	1q21.1	AMP	H1623
DENND3	8q24.3	AMP	H1623
SLC45A4	8q24.3	AMP	H1623
GPR20	8q24.3	AMP	H1623
LINC01300	8q24.3	AMP	H1623
MROH5	8q24.3	AMP	H1623
PTP4A3	8q24.3	AMP	H1623
LOC388692	1q21.2	AMP	H1623
MIR-3160-2/3P		AMP	H1623
NBPF14	1q21.2	AMP	H1623
PPIAL4E	1q21.2	AMP	H1623
VWDE	7p21.3	AMP	H1623
PHF14	7p21.3	AMP	H1623
TMEM106B	7p21.3	AMP	H1623
AGMO	7p21.2	AMP	H1623
NBPF15	1q21.2	AMP	H1623
CCZ1B	7p22.1	AMP	H1623
THSD7A	7p21.3	AMP	H1623
ARL4A	7p21.3	AMP	H1623
KIR2DL1	19q13.4	AMP	H1623
FCGR1C	1q21.2	AMP	H1623
LCE1E	1q21.3	AMP	H1623
NDUFA4	7p21.3	AMP	H1623
LOC645166	1q21.1	AMP	H1623
SCIN	7p21.3	AMP	H1623
ETV1	7p21.3	AMP	H1623
DGKB	7p21.2	AMP	H1623
MEOX2	7p22.1-p21.3	AMP	H1623
SELENBP1	1q21.3	AMP	H1623
PSMB4	1q21	AMP	H1623
ISPD	7p21.2	AMP	H1623
LRRC72	7p21.1	AMP	H1623
ANKMY2	7p21	AMP	H1623
ISPD-AS1		AMP	H1623
PDE4DIP	1q12	AMP	H1623
SOSTDC1	7p21.1	AMP	H1623
AGR3	7p21.1	AMP	H1623
HIST2H2BF	1q21.2	AMP	H1623
PPIAL4D	1q21.2	AMP	H1623
TSPAN13	7p21.1	AMP	H1623
AGR2	7p21.3	AMP	H1623
PPIAL4F	1q21.2	AMP	H1623
RPRD2	1q21.3	AMP	H1623
TARS2	1q21.3	AMP	H1623
ECM1	1q21	AMP	H1623
ADAMTSL4	1q21.3	AMP	H1623
MIR4257		AMP	H1623
MCL1	1q21	AMP	H1623
BZW2	7p21.1	AMP	H1623
AHR	7p15	AMP	H1623
MIR-597/597		AMP	H1623
SEC22B	1q21.1	AMP	H1623
HORMAD1	1q21.3	AMP	H1623
ENSA	1q21.3	AMP	H1623
GOLPH3L	1q21.3	AMP	H1623
POGZ	1q21.3	AMP	H1623
PER4	7p21.3	AMP	H1623
FCGR1A	1q21.2-q21.3	AMP	H1623
CTSS	1q21	AMP	H1623
PIP5K1A	1q21.3	AMP	H1623
PSMD4	1q21.3	AMP	H1623
ZNF687	1q21.3	AMP	H1623
PI4KB	1q21	AMP	H1623
RFX5	1q21	AMP	H1623
HIST2H2AA3	1q21.2	AMP	H1623
HIST2H2AA4	1q21.2	AMP	H1623
HIST2H3A	1q21.2	AMP	H1623
HIST2H3C	1q21.2	AMP	H1623
HIST2H4A	1q21.2	AMP	H1623
HIST2H4B	1q21	AMP	H1623
CTSK	1q21	AMP	H1623
TMOD4	1q12	AMP	H1623
VPS72	1q21	AMP	H1623
HIST2H2BC	1q21.2	AMP	H1623
BOLA1	1q21	AMP	H1623
HIST2H2AB	1q21	AMP	H1623
HIST2H2AC	1q21.2	AMP	H1623
HIST2H2BE	1q21.2	AMP	H1623
CIART	1q21.2	AMP	H1623
MRPS21	1q21	AMP	H1623
PRPF3	1q21.1	AMP	H1623
ARNT	1q21	AMP	H1623
SCNM1	1q21.3	AMP	H1623
TNFAIP8L2-SCNM1	1q21.3	AMP	H1623
HIST2H3D	1q21.2	AMP	H1623
ANP32E	1q21.2	AMP	H1623
CA14	1q21	AMP	H1623
APH1A	1p36.13-q31.3	AMP	H1623
C1ORF54	1q21.2	AMP	H1623
SETDB1	1q21	AMP	H1623
CERS2	1q21.3	AMP	H1623
GABPB2	1q21.3	AMP	H1623
SEMA6C	1q21.2	AMP	H1623
LYSMD1	1q21.3	AMP	H1623
TNFAIP8L2	1q21.3	AMP	H1623
SV2A	1q21.2	AMP	H1623
PLEKHO1	1q21.2	AMP	H1623
ANXA9	1q21	AMP	H1623
FAM63A	1q21.3	AMP	H1623
PRUNE	1q21	AMP	H1623
BNIPL	1q21.3	AMP	H1623
C1ORF56	1q21.3	AMP	H1623
CDC42SE1	1q21.3	AMP	H1623
MLLT11	1q21	AMP	H1623
CGN	1q21	AMP	H1623
MIR554	1q21.3	AMP	H1623
LINC01446	7p12.1	AMP	H1623
MIR-604/604		AMP	H1623
SF3B4	1q21.2	AMP	H1623
MTMR11	1q21.2	AMP	H1623
OTUD7B	1q21.2	AMP	H1623
VPS45	1q21.2	AMP	H1623
TUFT1	1q21	AMP	H1623
LOC100131257	7p22.1	AMP	H1623
HPVC1	7p11.2	AMP	H1623
ICA1	7p22	AMP	H1623
NXPH1	7p22	AMP	H1623
SNX27	1q21.3	AMP	H1623
CELF3	1q21	AMP	H1623
S100A12	1q21	AMP	H1623
RIIAD1	1q21.3	AMP	H1623
MRPL9	1q21	AMP	H1623
OAZ3	1q21.3	AMP	H1623
TDRKH	1q21	AMP	H1623
LINGO4	1q21.3	AMP	H1623
RORC	1q21	AMP	H1623
C2CD4D	1q21.3	AMP	H1623
THEM4	1q21	AMP	H1623
C1GALT1	7p21.3	AMP	H1623
COL28A1	7p21.3	AMP	H1623
KIR2DL3	19q13.4	AMP	H1623
LOC100132111	1q21.3	AMP	H1623
THEM5	1q21.3	AMP	H1623
MIOS	7p21.3	AMP	H1623
RPA3	7p22	AMP	H1623
UMAD1	7p21.3	AMP	H1623
S100A10	1q21	AMP	H1623
COX19	7p22.3	AMP	H1623
MAD1L1	7p22	AMP	H1623
EIF3B	7p22.3	AMP	H1623
GLCCI1	7p21.3	AMP	H1623
CYP2W1	7p22.3	AMP	H1623
MIR4655		AMP	H1623
FTSJ2	7p22	AMP	H1623
NUDT1	7p22	AMP	H1623
SNX8	7p22.3	AMP	H1623
CHST12	7p22	AMP	H1623
FAM220A	7p22.1	AMP	H1623
RAC1	7p22	AMP	H1623
DAGLB	7p22.1	AMP	H1623
KDELR2	7p22.1	AMP	H1623
PMS2CL	7p22.1	AMP	H1623
S100A11	1q21	AMP	H1623
S100A8	1q21	AMP	H1623
CHTOP	1q21.3	AMP	H1623
SNAPIN	1q21.3	AMP	H1623
ILF2	1q21.3	AMP	H1623
NPR1	1q21-q22	AMP	H1623
INTS3	1q21.3	AMP	H1623
ADAP1	7p22.3	AMP	H1623
LFNG	7p22.2	AMP	H1623
MIR4648		AMP	H1623
RNF216	7p22.1	AMP	H1623
OCM	7p22.1	AMP	H1623
AIMP2	7p22	AMP	H1623
EIF2AK1	7p22	AMP	H1623
GRID2IP	7p22.1	AMP	H1623
ZNF12	7p22.1	AMP	H1623
TCHHL1	1q21.3	AMP	H1623
TCHH	1q21.3	AMP	H1623
RPTN	1q21.3	AMP	H1623
HRNR	1q21.3	AMP	H1623
S100A9	1q21	AMP	H1623
SLC27A3	1q21.3	AMP	H1623
PRKAR1B	7p22	AMP	H1623
DNAAF5	7p22.3	AMP	H1623
SUN1	7p22.3	AMP	H1623
GET4	7p22.3	AMP	H1623
ELFN1	7p22.3	AMP	H1623
BRAT1	7p22.3	AMP	H1623
PMS2	7p22.2	AMP	H1623
RSPH10B	7p22.1	AMP	H1623
ZNF815P	7p22.1	AMP	H1623
USP42	7p22.1	AMP	H1623
CYTH3	7p22.1	AMP	H1623
ZDHHC4	7p22.1	AMP	H1623
C7ORF26	7p22.1	AMP	H1623
ZNF853	7p22.1	AMP	H1623
RSPH10B2	7p22.1	AMP	H1623
FLG	1q21.3	AMP	H1623
FLG2	1q21.3	AMP	H1623
PGLYRP4	1q21	AMP	H1623
S100A7A	1q21.3	AMP	H1623
S100A16	1q21	AMP	H1623
S100A14	1q21.3	AMP	H1623
S100A13	1q21	AMP	H1623
S100A1	1q21	AMP	H1623
GATAD2B	1q21.3	AMP	H1623
DENND4B	1q21	AMP	H1623
CRTC2	1q21.3	AMP	H1623
SLC39A1	1q21	AMP	H1623
CREB3L4	1q21.3	AMP	H1623
JTB	1q21	AMP	H1623
PDGFA	7p22	AMP	H1623
IQCE	7p22.3	AMP	H1623
TTYH3	7p22	AMP	H1623
AMZ1	7p22.3	AMP	H1623
FSCN1	7p22	AMP	H1623
PKD1L1	7p12.3	AMP	H1623
UPP1	7p12.3	AMP	H1623
FLJ44511	7p22.3	AMP	H1623
WI2-2373I1.2	7p22.3	AMP	H1623
LOC442497	7p22	AMP	H1623
LCE1C	1q21.3	AMP	H1623
S100A7L2	1q21.3	AMP	H1623
S100A3	1q21	AMP	H1623
S100A4	1q21	AMP	H1623
S100A5	1q21	AMP	H1623
S100A6	1q21	AMP	H1623
S100A2	1q21	AMP	H1623
RAB13	1q21.2	AMP	H1623
RPS27	1q21	AMP	H1623
FAM20C	7p22.3	AMP	H1623
C7ORF50	7p22.3	AMP	H1623
MAFK	7p22.3	AMP	H1623
TMEM184A	7p22.3	AMP	H1623
PSMG3	7p22.3	AMP	H1623
GNA12	7p22.2	AMP	H1623
C7ORF65	7p12.3	AMP	H1623
HUS1	7p13-p12	AMP	H1623
C7ORF69	7p12.3	AMP	H1623
SUN3	7p12.3	AMP	H1623
C7ORF57	7p12.3	AMP	H1623
GRB10	7p12.2	AMP	H1623
TFAMP1	7p22.3	AMP	H1623
PSMG3-AS1	7p22.3	AMP	H1623
CRNN	1q21	AMP	H1623
PGLYRP3	1q21	AMP	H1623
S100A7	1q21	AMP	H1623
GPER1	7p22.3	AMP	H1623
GPR146	7p22.3	AMP	H1623
MIR339	7p22.3	AMP	H1623
MICALL2	7p22.3	AMP	H1623
INTS1	7p22.3	AMP	H1623
CARD11	7p22	AMP	H1623
SDK1	7p22.2	AMP	H1623
FBXL18	7p22.2	AMP	H1623
MIR589	7p22.1	AMP	H1623
ACTB	7p22	AMP	H1623
LINC00525	7p12.3	AMP	H1623
POM121L12	7p12.1	AMP	H1623
MIR-3182/3182		AMP	H1623
LCE3D	1q21	AMP	H1623
LCE3A	1q21.3	AMP	H1623
LCE2D	1q21.3	AMP	H1623
LCE2C	1q21.3	AMP	H1623
ZFAND2A	7p22.3	AMP	H1623
UNCX	7p22.3	AMP	H1623
TNS3	7p12.3	AMP	H1623
ABCA13	7p12.3	AMP	H1623
LCE5A	1q21.3	AMP	H1623
CRCT1	1q21	AMP	H1623
LCE3E	1q21.3	AMP	H1623
LCE2B	1q21	AMP	H1623
LCE2A	1q21.3	AMP	H1623
LOR	1q21	AMP	H1623
NUP210L	1q21.3	AMP	H1623
DDC	7p12.2	AMP	H1623
COBL	7p12.1	AMP	H1623
LINC01138	1q21.1	AMP	H1623
DDC-AS1	7p12.2	AMP	H1623
LCE4A	1q21.3	AMP	H1623
LCE1B	1q21.3	AMP	H1623
LCE1A	1q21.3	AMP	H1623
LCE6A	1q21.3	AMP	H1623
SMCP	1q21.3	AMP	H1623
IVL	1q21	AMP	H1623
SPRR4	1q21.3	AMP	H1623
SPRR1A	1q21-q22	AMP	H1623
AQP10	1q21.3	AMP	H1623
ATP8B2	1q21.3	AMP	H1623
IL6R	1q21	AMP	H1623
IKZF1	7p12.2	AMP	H1623
FIGNL1	7p12.1	AMP	H1623
CDC14C	7p12.3	AMP	H1623
C1ORF68	1q21.3	AMP	H1623
KPRP	1q21.3	AMP	H1623
SPRR3	1q21-q22	AMP	H1623
SPRR2E	1q21-q22	AMP	H1623
SPRR2F	1q21-q22	AMP	H1623
SPRR2G	1q21-q22	AMP	H1623
LELP1	1q21.3	AMP	H1623
PRR9	1q21.3	AMP	H1623
TPM3	1q21.2	AMP	H1623
MIR190B	1q21.3	AMP	H1623
C1ORF189	1q21.3	AMP	H1623
C1ORF43	1q21.2	AMP	H1623
UBAP2L	1q21.3	AMP	H1623
HAX1	1q21.3	AMP	H1623
SHE	1q21.3	AMP	H1623
TDRD10	1q21.3	AMP	H1623
UBE2Q1	1q21.3	AMP	H1623
SLC29A4	7p22.1	AMP	H1623
TNRC18	7p22.1	AMP	H1623
CCZ1	7p22.1	AMP	H1623
SPRR2C	1q21-q22	AMP	H1623
MIR-623/623		AMP	H1623
LCE1F	1q21.3	AMP	H1623
SPRR1B	1q21-q22	AMP	H1623
SPRR2D	1q21-q22	AMP	H1623
SPRR2A	1q21-q22	AMP	H1623
SPRR2B	1q21-q22	AMP	H1623
CHRNB2	1q21.3	AMP	H1623
ADAR	1q21.3	AMP	H1623
AP5Z1	7p22.2	AMP	H1623
MIR4656		AMP	H1623
RADIL	7p22.1	AMP	H1623
PAPOLB	7p22.1	AMP	H1623
RBAK	7p22.1	AMP	H1623
RNF216P1	7p22.1	AMP	H1623
ZNF890P	7p22.1	AMP	H1623
WIPI2	7p22.1	AMP	H1623
RBAK-RBAKDN		AMP	H1623
MMD2	7p22.1	AMP	H1623
RBAKDN	7p22.1	AMP	H1623
FOXK1	7p22.1	AMP	H1623
ZPBP	7p14.3	AMP	H1623
C7ORF72	7p12.2	AMP	H1623
ADCY1	7p12.3	AMP	H1623
IGFBP1	7p12.3	AMP	H1623
IGFBP3	7p12.3	AMP	H1623
SEPT7P2	7p12.3	AMP	H1623
VWC2	7p12.2	AMP	H1623
NUDCD3	7p13-p12	AMP	H1623
COA1	7p13	AMP	H1623
CAMK2B	7p14.3-p14.1	AMP	H1623
RAMP3	7p13-p12	AMP	H1623
BLVRA	7p13	AMP	H1623
DBNL	7p13	AMP	H1623
PGAM2	7p13-p12	AMP	H1623
POLM	7p13	AMP	H1623
AEBP1	7p13	AMP	H1623
MIR4649		AMP	H1623
POLD2	7p13	AMP	H1623
MYL7	7p21-p11.2	AMP	H1623
GCK	7p15.3-p15.1	AMP	H1623
YKT6	7p15.1	AMP	H1623
NPC1L1	7p13	AMP	H1623
DDX56	7p13	AMP	H1623
TMED4	7p13	AMP	H1623
ZMIZ2	7p13	AMP	H1623
PPIA	7p13	AMP	H1623
H2AFV	7p13	AMP	H1623
PURB	7p13	AMP	H1623
MYO1G	7p13	AMP	H1623
SNHG15	7p13	AMP	H1623
CCM2	7p13	AMP	H1623
NACAD	7p13	AMP	H1623
TBRG4	7p13	AMP	H1623
SNORA5A	7p13	AMP	H1623
SNORA5B	7p13	AMP	H1623
SNORA5C	7p13	AMP	H1623
TARP	7p15-p14	AMP	H1623
SNORA9	7p13	AMP	H1623
STK17A	7p13	AMP	H1623
MRPS24	7p14	AMP	H1623
UBE2D4	7p13	AMP	H1623
OGDH	7p14-p13	AMP	H1623
MIR4657		AMP	H1623
URGCP-MRPS24	7p13	AMP	H1623
URGCP	7p13	AMP	H1623
LOC100506895		AMP	H1623
BHLHA15	7q21.3	AMP	H1623
TECPR1	7q21.3	AMP	H1623
POLR2J4	7p13	AMP	H1623
LINC00957	7p13	AMP	H1623
HECW1	7p13	AMP	H1623
LMTK2	7q21.3	AMP	H1623
KDM5A	12p11	AMP	H1623
YAE1D1	7p14.1	AMP	H1623
RALA	7p15-p13	AMP	H1623
LINC00265	7p14.1	AMP	H1623
C7ORF25	7p14.1	AMP	H1623
MRPL32	7p14	AMP	H1623
PSMA2	7p13	AMP	H1623
SPDYE1	7p13	AMP	H1623
RASA4CP	7p13	AMP	H1623
LOC646999	7p14.1	AMP	H1623
SUGCT	7p14.1	AMP	H1623
GLI3	7p13	AMP	H1623
MIR3943		AMP	H1623
TRG-AS1	7p14	AMP	H1623
AMPH	7p14-p13	AMP	H1623
POU6F2	7p14.1	AMP	H1623
INHBA	7p15-p13	AMP	H1623
INHBA-AS1	7p14.1	AMP	H1623
FAM183B	7p14.1	AMP	H1623
VPS41	7p14-p13	AMP	H1623
CDK13	7p13	AMP	H1623
MPLKIP	7p14.1	AMP	H1623
HYDIN	16q22.2	AMP	H1623
MCEE	2p13.3	AMP	H1623
LILRA6	19q13.4	AMP	H1623
LYN	8q13	AMP	H1623
RPS20	8q12	AMP	H1623
SNORD54	8q12	AMP	H1623
MOS	8q11	AMP	H1623
LILRB3	19q13.4	AMP	H1623
PRSS45	3p21.31	AMP	H1623
EMP1	12p12.3	AMP	H1623
SLC35F2	11q22.3	AMP	H1623
SPRY2	13q31.1	AMP	H1623
ALG10B	12q12	AMP	H1623
ANO6	12q12	AMP	H1623
CPNE8	12q12	AMP	H1623
ADAMTS20	12q12	AMP	H1623
DBX2	12q12	AMP	H1623
NDFIP2	13q31.1	AMP	H1623
RACGAP1P	12q12	AMP	H1623
RBM26-AS1		AMP	H1623
RNY5	7q36	AMP	H1623
CNTN1	12q11-q12	AMP	H1623
PUS7L	12q12	AMP	H1623
IRAK4	12q12	AMP	H1623
TWF1	12q12	AMP	H1623
TMEM117	12q12	AMP	H1623
NELL2	12q12	AMP	H1623
PLEKHA8P1	12q	AMP	H1623
ARID2	12q12	AMP	H1623
SCAF11	12q12	AMP	H1623
SLC38A1	12q13.11	AMP	H1623
SLC38A2	12q	AMP	H1623
RPAP3	12q13.11	AMP	H1623
ENDOU	12q13.1	AMP	H1623
RAPGEF3	12q13.1	AMP	H1623
SLC48A1	12q13.11	AMP	H1623
HDAC7	12q13.1	AMP	H1623
RBM26	13q31.1	AMP	H1623
MIR-4291/4291		AMP	H1623
ABCD2	12q12	AMP	H1623
AMIGO2	12q13.11	AMP	H1623
KIF21A	12q12	AMP	H1623
C12ORF40	12q12	AMP	H1623
SLC38A4	12q13	AMP	H1623
PCED1B	12q13.11	AMP	H1623
MIR4698		AMP	H1623
VDR	12q13.11	AMP	H1623
COL2A1	12q13.11	AMP	H1623
LINC00938	12q12	AMP	H1623
PCED1B-AS1	12q13.11	AMP	H1623
LRRK2	12q12	AMP	H1623
TMEM106C	12q13.1	AMP	H1623
SENP1	12q13.1	AMP	H1623
PFKM	12q13.3	AMP	H1623
ASB8	12q13.11	AMP	H1623
SLC16A7	12q13	AMP	H1623
MIR-4281/4281		AMP	H1623
PDZRN4	12q12	AMP	H1623
PRICKLE1	12q12	AMP	H1623
CCDC184	12q13.11	AMP	H1623
OR10AD1	12q13.11	AMP	H1623
SLC2A13	12q12	AMP	H1623
PPHLN1	12q12	AMP	H1623
ZCRB1	12q12	AMP	H1623
H1FNT	12q13.11	AMP	H1623
LRIG3	12q14.1	AMP	H1623
GXYLT1	12q12	AMP	H1623
YAF2	12q12	AMP	H1623
ZNF641	12q13.11	AMP	H1623
KRT83	12q13	AMP	H1623
KRT85	12q13	AMP	H1623
KRT6C	12q13.13	AMP	H1623
KRT86	12q13	AMP	H1623
KRT81	12q13	AMP	H1623
KRT84	12q13	AMP	H1623
KRT6B	12q13.13	AMP	H1623
KRT6A	12q13.13	AMP	H1623
KRT5	12q13.13	AMP	H1623
KRT2	12q13.13	AMP	H1623
KRT1	12q13.13	AMP	H1623
KRT77	12q13.13	AMP	H1623
KRT76	12q13.13	AMP	H1623
KRT3	12q13.13	AMP	H1623
KRT4	12q13.13	AMP	H1623
KRT79	12q13.13	AMP	H1623
KRT78	12q13.13	AMP	H1623
ANP32D	12q13.11	AMP	H1623
C12ORF54	12q13.11	AMP	H1623
OR8S1	12q13.11	AMP	H1623
KANSL2	12q13.11	AMP	H1623
SNORA34	12q13.11	AMP	H1623
SNORA2A	12q13.11	AMP	H1623
SNORA2B	12q13.11	AMP	H1623
TFCP2	12q13	AMP	H1623
POU6F1	12q13.13	AMP	H1623
DAZAP2	12q12	AMP	H1623
SMAGP	12q13.13	AMP	H1623
BIN2	12q13	AMP	H1623
CELA1	12q13	AMP	H1623
GALNT6	12q13	AMP	H1623
ANKRD33	12q13.13	AMP	H1623
KRT82	12q13	AMP	H1623
KRT75	12q13	AMP	H1623
KRT71	12q13.13	AMP	H1623
KRT74	12q13.13	AMP	H1623
KRT72	12q13.13	AMP	H1623
KRT73	12q13.3	AMP	H1623
MIR1291		AMP	H1623
LALBA	12q13	AMP	H1623
CCNT1	12q13.11	AMP	H1623
LINC00935	12q13.12	AMP	H1623
ADCY6	12q12-q13	AMP	H1623
MIR4701		AMP	H1623
RND1	12q12	AMP	H1623
ARF3	12q13	AMP	H1623
CCDC65	12q13.12	AMP	H1623
FKBP11	12q13.12	AMP	H1623
WNT10B	12q13	AMP	H1623
WNT1	12q13	AMP	H1623
DDN	12q13.12	AMP	H1623
PRKAG1	12q12-q14	AMP	H1623
METTL7A	12q13.12	AMP	H1623
HIGD1C	12q13.12	AMP	H1623
SLC11A2	12q13	AMP	H1623
LETMD1	12q13.12	AMP	H1623
CSRNP2	12q13.11-q13.12	AMP	H1623
SLC4A8	12q13.13	AMP	H1623
KRT7	12q13.13	AMP	H1623
CACNB3	12q13	AMP	H1623
DDX23	12q13.12	AMP	H1623
KMT2D	12q13.12	AMP	H1623
RHEBL1	12q13.12	AMP	H1623
DHH	12q13.1	AMP	H1623
LMBR1L	12q13.12	AMP	H1623
PRPH	12q12-q13	AMP	H1623
C1QL4	12q13.12	AMP	H1623
TROAP	12q13.12	AMP	H1623
DNAJC22	12q13.12	AMP	H1623
LIMA1	12q13	AMP	H1623
MIR1293		AMP	H1623
DIP2B	12q13.12	AMP	H1623
ATF1	12q13	AMP	H1623
TMPRSS12	12q13.12	AMP	H1623
SCN8A	12q13	AMP	H1623
ACVRL1	12q13.13	AMP	H1623
ACVR1B	12q13	AMP	H1623
GRASP	12q13.13	AMP	H1623
NR4A1	12q13	AMP	H1623
ATG101	12q13.13	AMP	H1623
KRT80	12q13.13	AMP	H1623
C12ORF80	12q13.13	AMP	H1623
LINC00592	12q13.13	AMP	H1623
FIGNL2	12q13.13	AMP	H1623
TUBA1B	12q13.12	AMP	H1623
TUBA1A	12q13.12	AMP	H1623
TUBA1C	12q13.12	AMP	H1623
SPATS2	12q13.12	AMP	H1623
AQP2	12q12-q13	AMP	H1623
AQP5	12q13	AMP	H1623
AQP6	12q13	AMP	H1623
ASIC1	12q12	AMP	H1623
SMARCD1	12q13-q14	AMP	H1623
COX14	12q13.12	AMP	H1623
GPD1	12q13.12	AMP	H1623
CERS5	12q13.12	AMP	H1623
FAM186A	12q13.12	AMP	H1623
LARP4	12q13.12	AMP	H1623
LOC100335030	12q13.12	AMP	H1623
KCNH3	12q13	AMP	H1623
MCRS1	12q13.12	AMP	H1623
PRPF40B	12q13.12	AMP	H1623
FAM186B	12q13.12	AMP	H1623
FMNL3	12q13.12	AMP	H1623
TMBIM6	12q13.12	AMP	H1623
BCDIN3D	12q13.12	AMP	H1623
FAIM2	12q13	AMP	H1623
RACGAP1	12q13.12	AMP	H1623
STEAP3	2q14.2	AMP	H1623
TMEM37	2q14.2	AMP	H1623
LOC283332	12q13.12	AMP	H1623
BCDIN3D-AS1	12q13.13	AMP	H1623
NCKAP5L	12q13.12	AMP	H1623
C1QL2	2q14.2	AMP	H1623
C2ORF76	2q14.2	AMP	H1623
DBI	2q12-q21	AMP	H1623
EN1	2q14.2	AMP	H1623
MARCO	2q14.2	AMP	H1623

## Sheet: H2126 mutations cBio
Gene	Mutation	Type	Allele_Freq	Copy Number	Cell Line
ACACA	N1915S	Missense	0.71	Gain	H2126
ADAMTS20	P1252T	Missense	0.56	Gain	H2126
ADAMTSL3	W573L	Missense	0.29	Gain	H2126
ADGRG4	S386Y	Missense	0.99	NA	H2126
ADHFE1	A432Hfs*2	Frameshift	0.9	ShallowDel	H2126
AFF3	G1222V	Missense	0.58	Amp	H2126
ATR	A2002G	Missense	0.31	Diploid	H2126
AURKC	G52E	Missense	0.24	Gain	H2126
BRCC3	X135_splice	Splice Site	1	NA	H2126
CIT	V173G	Missense	0.18	Amp	H2126
CNTN1	X166_splice	Splice Site	0.56	Gain	H2126
CNTN6	E784D	Missense	0.47	ShallowDel	H2126
COL14A1	E719D	Missense	0.18	Amp	H2126
COL3A1	P983Q	Missense	0.61	Diploid	H2126
CSMD3	N409D	Missense	0.98	Amp	H2126
DGKB	A736S	Missense	0.72	Gain	H2126
EPHA3	G766E	Missense	0.31	Gain	H2126
EPHA5	R191G	Missense	0.32	Diploid	H2126
EPHB6	E710K	Missense	0.5	Amp	H2126
FBN2	F719S	Missense	0.18	ShallowDel	H2126
FER	Q526L	Missense	1	ShallowDel	H2126
FRK	Y193*	Nonsense	0.5	ShallowDel	H2126
GNAS	F114L	Missense	0.8	Gain	H2126
GRIA3	L497R	Missense	0.3	NA	H2126
GUCY1A2	G202V	Missense	0.65	Gain	H2126
HERC2	A3491V	Missense	0.63	Diploid	H2126
HERC2	P1888S	Missense	0.2	Diploid	H2126
HERC2	R4464L	Missense	0.21	Diploid	H2126
HOXD11	M319I	Missense	0.67	Diploid	H2126
IKZF1	R433S	Missense	0.38	Gain	H2126
ITIH6	A575E	Missense	1	NA	H2126
KDR	Q2R	Missense	1	Diploid	H2126
KIAA1804	L272H	Missense	0.34	Diploid	H2126
LAMA1	G1482C	Missense	0.66	Gain	H2126
LATS2	G40E	Missense	0.45	Gain	H2126
LNX2	D517N	Missense	0.46	Gain	H2126
LPP	R268W	Missense	0.53	Diploid	H2126
LRP1	G803V	Missense	0.5	Gain	H2126
LRP1B	G1801*	Nonsense	0.42	DeepDel	H2126
LRP1B	E3468*	Nonsense	0.67	DeepDel	H2126
LRP1B	W50C	Missense	0.13	DeepDel	H2126
LRRC7	D80H	Missense	0.59	Amp	H2126
MAPK14	P322R	Missense	0.39	Diploid	H2126
MAPK15	R59P	Missense	0.14	Gain	H2126
MCM3AP	A309Qfs*21	Frameshift	0.66	ShallowDel	H2126
MED13L	T2161P	Missense	0.21	Diploid	H2126
MEF2A	D83Y	Missense	1	Gain	H2126
MN1	Q540dup	Insertion	0.41	Gain	H2126
NCAPD3	E48G	Missense	0.52	Gain	H2126
NCAPD3	D989Y	Missense	0.17	Gain	H2126
NCOA3	Q1276del	Deletion	0.63	Gain	H2126
NEK4	R239G	Missense	1	DeepDel	H2126
NLRP3	H724Q	Missense	0.2	Gain	H2126
NOS2	A407S	Missense	0.33	Gain	H2126
NTRK3	L336Q	Missense	0.65	Amp	H2126
PCM1	Q1864R	Missense	1	ShallowDel	H2126
PDZRN4	R626K	Missense	0.56	Gain	H2126
PER1	L898F	Missense	1	ShallowDel	H2126
PGR	D697Y	Missense	0.62	Amp	H2126
PIP4K2C	D310Y	Missense	0.4	Gain	H2126
PLK2	G92S	Missense	0.45	Amp	H2126
PRKD2	G848E	Missense	1	Gain	H2126
RARA	A255T	Missense	0.17	Gain	H2126
RASA3	G29V	Missense	0.33	Gain	H2126
ROBO1	E1474Q	Missense	0.46	ShallowDel	H2126
ROBO2	E88V	Missense	1	ShallowDel	H2126
ROBO2	D192N	Missense	1	ShallowDel	H2126
SGK3	X358_splice	Splice Site	1	ShallowDel	H2126
SMARCA4	W764R	Missense	1	ShallowDel	H2126
SMC2	V1037L	Missense	0.66	Diploid	H2126
SPEG	Q1290L	Missense	0.56	Diploid	H2126
SULF1	G265V	Missense	1	ShallowDel	H2126
TAF1L	E794D	Missense	0.73	ShallowDel	H2126
TGS1	E11Q	Missense	0.97	ShallowDel	H2126
TPR	S1824N	Missense	0.31	Diploid	H2126
TRIM37	D497V	Missense	0.22	Gain	H2126
TRPM6	G75V	Missense	0.64	Diploid	H2126
TRPS1	E847G	Missense	0.2	Amp	H2126
TTN	E10279Q	Missense	0.27	Diploid	H2126
TTN	P6761T	Missense	0.33	Diploid	H2126
TTN	R2098G	Missense	0.28	Diploid	H2126
TTN	L16369V	Missense	0.78	Diploid	H2126
TTN	K5888N	Missense	0.61	Diploid	H2126
TTN	K8888T	Missense	0.65	Diploid	H2126
UNC13C	S682N	Missense	0.49	Gain	H2126
WNK1	F2362L	Missense	1	ShallowDel	H2126
ZNF521	E494*	Nonsense	0.7	Gain	H2126

[truncated: 5 more sheets: H2126 CNA cBio, HCC827 mutations cBio, HCC827 CNA cBio, A549 mutations cBio, A549 CNA cBio]
