# Supplementary material for: Somatically mutated ABL1 is an actionable and essential NSCLC survival gene
Source: EMBO Mol Med. 2016 Jan 12;8(2):105–16. doi: 10.15252/emmm.201505456 (PMC4734836; doi:10.15252/emmm.201505456)
Supplement: Supplementary file 4 — Source Data for Expanded View [file EMMM-8-105-s007.zip]

Archive with 8 entries (6 files):
- Source_Data_For_Expanded_View/
- Source_Data_For_Expanded_View/.DS_Store
- Source_Data_For_Expanded_View/EMM201505456V3_SourceDataForFigureEV2C-D.pdf
- Source_Data_For_Expanded_View/EMM201505456V3_SourceDataForFigureEV3/
- Source_Data_For_Expanded_View/EMM201505456V3_SourceDataForFigureEV3/.DS_Store
- Source_Data_For_Expanded_View/EMM201505456V3_SourceDataForFigureEV3/EMM201505456V3_SourceDataForFigureEV3A.pdf
- Source_Data_For_Expanded_View/EMM201505456V3_SourceDataForFigureEV3/EMM201505456V3_SourceDataForFiguresEV3B.pdf
- Source_Data_For_Expanded_View/EMM201505456V3_SourceDataForFigureEV5.pdf
